# Supplementary material for: Population genetic structure of Texas horned lizards: implications for reintroduction and captive breeding
Source: PeerJ. 2019 Oct 1;7:e7746. doi: 10.7717/peerj.7746 (PMC6777493; doi:10.7717/peerj.7746)
Supplement: Data S2 [file peerj-07-7746-s007.fas]

>H01
CTGAGGATTTTAACTTCAGTAATAAGAATTAGCAGTTCTTGGTGTTCAAA-CACCTCTTGGTTTGTAAGAAGGGATGAGCTTCTATTTTTAGGGTCACGACCTAATGTTTTTGTTAAACTATACTAACAGTTGATTATGCCTGAAATTAGGGCAGGTTTTATGATAAGTAAAATTAAGGGTGCTATGTGCAGTGTTATTAGTAGGTGTTCTCGTGTGTGTGTAGGAGAGGATAAAGTAATGTTAGTTGGTAGTTTATTTCGTTGAGTTATTAAGAATATGTGTAATGAATATATTGCTGTAATTAGTGTGCCTAATCCTGTTAGTAAAATTGTTGGGAAGGATCAGTTAAATAGTGAAACGATAATAAATAGTTCTCCTATTAGGTTGATTGATGGGGGAAGTGCTATGTTGGTTAGGTTAGCCAGTAGTCATCAGGTTGTTATTAGTGGAAAAATTAGTTGAAATCCTCGGGCTAAAATTAATGTTCGACTGTGGGTTCGTTCATAGTTTGTGTTTGCTAAACAGAATAATATGGATGAAGTTAGTCCGTGTGCAATTATTAAGATTATGGCTCCTGTGAGGCTTCACGGTGTTTGAATTAGGCAGGCTGTTACTACAAGGCCTATGTGGCTAACAGAGGAGTATGCGATTAATGATTTTAGGTCGGTTTGGCGCATACAGATTGAGCTTGTTATAATGATGCCTCATAGTGCAAGAATTAAAAATGGGTAATAGAGTTTTGTGGTTAGTGGTGACAGTATCGTGGTGATTCGGATAA
>H02
CTGAGGATTTTAACTTCAGTAATAAGAATTAGCAGTTCTTGGTGTTCAAA-CACCTCTTGGTTTGTAAGAAGGGATGAGCTTCTATTTTTAGGGTCACGACCTAATGTTTTTGTTAAACTATACTAACAGTTGATTATGCCTGAAATTAGGGCAGGTTTTATGATAAGTAAAATTAAGGGTGCTATGTGCAGTGTTATTAGTAGGTGTTCTCGTGTGTGTGTAGGAGCGGATAAAGTAATGTTAGTTGGTAGTTTATTTCGTTGAGTTATTAAGAATATGTGTAATGAATATATTGCTGTAATTAGTGTGCCTAATCCTGTTAGTAAAATCGTTGGGAAGGATCAGTTAAATAGTCAAACGATAATAAATAGTTCTCCTATTAGGTTGATTGATGGGGGAAGTGCTATGTTGGTTAGGTTAGCCAGTAGTCATCAGGTTGTTATTAGTGGAAAAATTAGTTGAAATCCTCGGGCTAAAATTAATGTTCGACTGTGGGTTCGTTCATAGTTTGTGTTTGCTAAACAGAATAATATGGATGAAGTTAGTCCGTGTGCAATTATTAAGATTATGGCTCCTGTGAGGCTTCACGGTGTTTGAATTAGGCAGGCTGTTACTACAAGGCCTATGTGGCTAACAGAGGAGTATGCGATTAATGATTTTAGGTCGGTTTGGCGCATACAGATTGAGCTTGTTATAATGATGCCTCATAGTGCAAGAATTAAAAATGGGTAATAGAGTTTTGTGGTTAGTGGTGACAGTATCGTGGTGATTCGGATAA
>H03
CTGAGGATTTTAACTTCAGTAATAAGAATTAGCAGTTCTTGGTGTTCAAA-CACCTCTTGGTTTGTAAGAAGGGATGAGCTTCTATTTTTAGGGTCACGACCTAATGTTTTTGTTAAACTATACTAACAGTTGATTATGCCTGAAATTAGGGCAGGTTTTATGATAAGTAAAATTAAGGGTGCTATGTGCAGTGTTATTAGTAGGTGTTCTCGTGTGTGTGTAGGAGCGGATAAAGTAATGTTAGTTGGTAGTTTATTTCGTTGAGTTATTAAGAATATGTGTAATGAATATATTGCTGTAATTAGTGTGCCTAATCCTGTTAGTAAAATTGTTGGGAAGGATCAGTTAAATAGTGAAACGATAATAAATAATTCTCCTATTAGGTTGATTGATGGGGGAAGTGCTATGTTGGTTAGGTTAGCCAGTAGTCATCAGGTTGTTATTAGTGGAAAAATTAGTTGAAATCCTCGGGCTAAAATTAATGTTCGACTGTGGGTTCGTTCATAGTTTGTGTTTGCTAAACAGAATAATATGGATGAAGTTAGTCCGTGTGCAATTATTAAGATTATGGCTCCTGTGAGGCTTCACGGTGTTTGAATTAGGCAGGCTGTTACTACAAGGCCTATGTGGCTAACAGAGGAGTATGCGATTAATGATTTTAGGTCGGTTTGGCGCATACAGATTGAGCTTGTTATAATGATGCCTCATAGTGCAAGAATTAAAAATGGGTAATAGAGTTTTGTGGTTAGTGGTGACAGTATCGTGGTGATTCGGATAA
>H04
CTGAGGATTTTAACTTCAGTAATAAGAATTAGCAGTTCTTGGTGTTCAAA-CACCTCTTGGTTTGTAAGAAGGGATGAGCTTCTATTTTTAGGGTCACGACCTAATGTTTTTGTTAAACTATACTAACAGTTGATTATGCCTGAAATTAGGGCAGGTTTTATGATAAGTAAAATTAAGGGTGCTATGTGCAGTGTTATTAGTAGGTGTTCTCGTGTGTGTGTAGGAGCGGATAAAGTAATGTTAGTTGGTAGTTTATTTCGTTGAGTTATTAAGAATATGTGTAATGAATATATTGCTGTAATTAGTGTGCCTAATCCTGTTAGTAAAATTGTTGGGAAGGATCAGTTAAATAGTGAAACGATAATAAATAGTTCTCCTATTAGGTTGATTGATGGGGGAAGTGCTATGTTGGTTAGGTTAGCCAGTAGTCATCAGGCTGTTATTAGTGGAAAAATTAGTTGAAATCCTCGGGCTAAAATTAATGTTCGACTGTGGGTTCGTTCATAGTTTGTGTTTGCTAAACAGAATAATATGGATGAAGTTAGTCCGTGTGCAATTATTAAGATTATGGCTCCTGTGAGGCTTCATGGTGTTTGAATTAGGCAGGCTGTTACTACAAGGCCTATGTGGCTAACAGAGGAGTATGCGATTAATGATTTTAGGTCGGTTTGGCGCATACAGATTGAGCTTGTTATAATGATGCCTCATAGTGCAAGAATTAAAAATGGGTAATAGAGTTTTGTGGTTAGTGGTGACAGTATCGTGGTGATTCGGATAA
>H05
CTGAGGATTTTAACTTCAGTAATAAGAATTAGCAGTTCTTGGTGTTCAAA-CACCTCTTGGTTTGTAAGAAGGGATGAGCTTCTATTTTTAGGGTCACGACCTAATGTTTTTGTTAAACTATACTAACAGTTGATTATGCCTGAAATTAGGGCAGGTTTTATGATAAGTAAAATTAAGGGTGCTATGTGCAGTGTTATTAGTAGGTGTTCTCGTGTGTGTGTAGGAGCGGATAAAGTAATGTTAGTTGGTAGTTTATTTCGTTGAGTTATTAAGAATATGTGTAATGAATATATTGCTGTAATTAGTGTGCCTAATCCTGTTAGTAAAATTGTTGGGAAGGATCAGTTAAATAGTGAAACGATAATAAATAGTTCTCCTATTAGGTTGATTGATGGGGGAAGTGCTATGTTGGTTAGGTTAGCCAGTAGTCATCAGGTTGTTATTAGTGGAAAAATTAGTTGAAATCCTCGGGCTAAAATTAATGTTCGACTGTGGGTTCGTTCATAGTTTGTGTTTGCTAAACAGAATAATATGGATGAAGTTAGTCCGTGTGCAATTATTAAGATTATGGCTCCTGTGAGGCTTCACGGTGTTTGAATTAGGCAGGCTGTTACTACAAGGCCTATGTGGCTAACAGAGGAGTATGCGATTAATGATTTTAGGTCGGTTTGGCGCATACAGATTGAGCTTGTTATAATGATGCCTCATAGTGCAAGAATTAAAAATGGGTAATAGAGTTTTGTGGTTAATGGTGACAGTATCGTGGTGATTCGGATAA
>H06
CTGAGGATTTTAACTTCAGTAATAAGAATTAGCAGTTCTTGGTGTTCAAA-CACCTCTTGGTTTGTAAGAAGGGATGAGCTTCTATTTTTAGGGTCACGACCTAATGTTTTTGTTAAACTATACTAACAGTTGATTATGCCTGAAATTAGGGCAGGTTTTATGATAAGTAAAATTAAGGGTGCTATGTGCAGTGTTATTAGTAGGTGTTCTCGTGTGTGTGTAGGAGCGGATAAAGTAATGTTAGTTGGTAGTTTATTTCGTTGAGTTATTAAGAATATGTGTAATGAATATATTGCTGTAATTAGTGTGCCTAATCCTGTTAGTAAAATTGTTGGGAAGGATCAGTTAAATAGTGAAACGATAATAAATAGTTCTCCTATTAGGTTGATTGATGGGGGAAGTGCTATGTTGGTTAGGTTAGCCAGTAGTCATCAGGTTGTTATTAGTGGAAAAATTAGTTGAAATCCTCGGGCTAAAATTAATGTTCGACTGTGGGTTCGTTCATAGTTTGTGTTTGCTAAACAGAATAATATGGATGAAGTTAGTCCGTGTGCAATTATTAAGATTATGGCTCCTGTGAGGCTTCACGGTGTTTGAATTAGGCAGGCTGTTACTACAAGGCCTATGTGGCTAACAGAGGAGTATGCGATTAATGATTTTAGGTCGGTTTGGCGCATACAGATTGAGCTTGTTATAATGATGCCTCATAGTGCAAGAATTAAAAATGGGTAATAGAGTTTTGTGGTTAGTGGTGACAGTATCGTGGTGATTCGGATAA
>H07
CTGAGGATTTTAACTTCAGTAATAAGAATTAGCAGTTCTTGGTGTTCAAA-CACCTCTTGGTTTGTAAGAAGGGATGAGCTTCTATTTTTAGGGTCACGACCTAATGTTTTTGTTAAACTATACTAACAGTTGATTATGCCTGAAATTAGGGCAGGTTTTATGATAAGTAAAATTAAGGGTGCTATGTGCAGTGTTATTAGTAGGTGTTCTCGTGTGTGTGTAGGAGCGGATAAAGTAATGTTAGTTGGTAGTTTATTTCGTTGAGTTATTAAGAATATGTGTAATGAATATATTGCTGTAATTAGTGTGCCTAATCCTGTTAGTAAAATTGTTGGGAAGGATCAGTTAAATAGTGAAACGATAATAAATAGTTCTCCTATTAGGTTGATTGATGGGGGAAGTGCTATGTTGGTTAGGTTAGCCAGTAGTCATCAGGTTGTTATTAGTGGAAAAATTAGTTGAAATCCTCGGGCTAAAATTAATGTTCGACTGTGGGTTCGTTCATAGTTTGTGTTTGCTAAACAGAATAATATGGATGAAGTTAGTCCGTGTGCAATTATTAAGATTATGGCTCCTGTGAGGCTTCATGGTGTTTGAATTAGGCAGGCTGTTACTACAAGGCCTATGTGGCTAACAGAGGAGTATGCGATTAATGATTTTAGGTCGGTTTGGCGCATACAGATTGAGCTTGTTATAATGATGCCTCATAGTGCAAGAATTAAAAATGGGTAATAGAGTTTTGTGGTTAGTGGTGACAGTATCGTGGTGATTCGGATAA
>H08
CTGAGGATTTTAACTTCAGTAATAAGAATTAGCAGTTCTTGGTGTTCAAA-CACCTCTTGGTTTGTAAGAAGGGATGAGCTTCTATTTTTAGGGTCACGACCTAATGTTTTTGTTAAACTATACTAACAGTTGATTATGCCTGAAATTAGGGCAGGTTTTATGATAAGTAAAATTAAGGGTGCTATGTGCAGTGTTATTAGTAGGTGTTCTCGTGTGTGTGTAGGATCGGATAAAGTAATGTTAGTTGGTAGTTTATTTCGTTGAGTTATTAAGAATATGTGTAATGAATATATTGCTGTAATTAGTGTGCCTAATCCTGTTAGTAAAATTGTTGGGAAGGATCAGTTAAATAGTGAAACGATAATAAATAGTTCTCCTATTAGGTTGATTGATGGGGGAAGTGCTATGTTGGTTAGGTTAGCCAGTAGTCATCAGGTTGTTATTAGTGGAAAAATTAGTTGAAATCCTCGGGCTAAAATTAATGTTCGACTGTGGGTTCGTTCATAGTTTGTGTTTGCTAAACAGAATAATATGGATGAAGTTAGTCCGTGTGCAATTATTAAGATTATGGCTCCTGTGAGGCTTCACGGTGTTTGAATTAGGCAGGCTGTTACTACAAGTCCTATGTGGCTAACAGAGGAGTATGCGATTAATGATTTTAGGTCGGTTTGGCGCATACAGATTGAGCTTGTTATAATGATGCCTCATAGTGCAAGAATTAAAAATGGATAATAGAGTTTTGTGGTTAGTGGTGACAGTATCGTGGTGATTCGGATAA
>H09
CTGAGGATTTTAACTTCAGTAATAAGAATTAGCAGTTCTTGGTGTTCAAA-CACCTCTTGGTTTGTAAGAAGGGATGAGCTTCTATTTTTAGGGTCACGACCTAATGTTTTTGTTAAACTATACTAACAGTTGATTATGCCTGAAATTAGGGCAGGTTTTATGATAAGTAAAATTAAGGGTGTTATGTGCAGTGTTATTAGTAGGTGTTCTCGTGTGTGTGTAGGAGCGGATAAAGTAATGTTAGTTGGTAGTTTATTTCGTTGAGTTATTAAGAATATGTGTAATGAATATATTGCTGTAATTAGTGTGCCTAATCCTGTTAGTAAAATTGTTGGGAAGGATCAGTTAAATAGTGAAACGATAATAAATAGTTCTCCTATTAGGTTGATTGATGGGGGAAGTGCTATGTTGGTTAGGTTAGCCAGTAGTCATCAGGTTGTTATTAGTGGAAAAATTAGTTGAAATCCTCGGGCTAAAATTAATGTTCGACTGTGGGTTCGTTCATAGTTTGTGTTTGCTAAACAGAATAATATGGATGAAGTTAGTCCGTGTGCAATTATTAAGATTATGGCTCCTGTGAGGCTTCACGGTGTTTGAATTAGGCAGGCTGTTACTACAAGGCCTATGTGGCTAACAGAGGAGTATGCGATTAATGATTTTAGGTCGGTTTGGCGCATACAGATTGAGCTTGTTATAATGATGCCTCATAGTGCAAGAATTAAAAATGGGTAATAGAGTTTTGTGGTTAGTGGTGACAGTATCGTGGTGATTCGGATAA
>H10
CTGAGGATTTTAACTTCAGTAATAAGAATTAGCAGTTCTTGGTGTTCAAA-CACCTCTTGGTTTGTAAGAAGGGATGAGCTTCTATTTTTAGGGTCACGACCTAATGTTTTTGTTAAACTATACTAACAGTTGATTATGCCTGAAATTAGGGTAGGTTTTATGATAAGTAAAATTAAGGGTGCTATGTGCAGTGTTATTAGTAGGTGTTCTCGCGTGTGTGTAGGAGCGGATAAAGTAATGTTAGTTGGTAGTTTATTTCGTTGAGTTATTAAGAATATGTGTAATGAATATATTGCTGTAATTAGTGTGCCTAATCCTGTTAGTAAAATTGTTGGGAAGGATCAGTTAAATAGTGAAACGATAATAAATAGTTCTCCTATTAGGTTGATTGATGGGGGAAGTGCTATGTTGGTTAGGTTAGCCAGTAGTCATCAGGTTGTTATTAGTGGAAAAATTAGTTGAAATCCTCGGGCTAAAATTAATGTTCGACTGTGGGTTCGTTCATAGTTTGTGTTTGCTAAACAGAATAATATGGATGAAGTTAGTCCGTGTGCAATTATTAAGATTATGGCTCCTGTGAGGCTTCACGGTGTTTGAATTAGGCAGGCTGTTACTACAAGGCCTATGTGGCTAACAGAGGAGTATGCGATTAATGATTTTAGGTCGGTTTGGCGCATACAGATTGAGCTTGTTATAATGATGCCTCATAGTGCAAGAATTAAAAATGGGTAATAGAGTTTTGTGGTTAGTGGTGACAGTATCGTGGTGATTCGGATAA
>H11
CTGAGGATTTTAACTTCAGTAATAAGAATTAGCAGTTCTTGGTGTTCAAA-CACCTCTTGGTTTGTAAGAAGGGGTAAGCTTCTATCTTTAGGGTCACGGCCTAGTGTTTTTGTTAAACTATACTAACAGTTAATTATGCCTGAAATTAGGGCTGGTTTTAAAATGAGTAAAATTATAGGTGCGATGTGTAATGTTATTAGTAGGTGTTCTCGTGTGTGTGTGGGAGAAGATAAAGTAATATTAGTTGGTAGTTTATTTCGTTGGGTTATTAGGAATATGTGTAGTGAATACATTGCTGTAATTAGTGTACCTAATCCTGTTAGTAGAATTGTTGGGAAGGATCAGTTAAATAATGAAATAATAATAAATAGTTCTCCTATTAGGTTAATTGATGGGGGTAGTGCCATGTTGGTTAGGTTAGCCAGTAGTCATCAGGTTGTTATTAGTGGAAAAATTAGTTGAAAGCCTCGGGCTAAAATTAATGTTCGGCTGTGGGTTCGTTCATAGTTTGTGTTTGCTAAACAGAATAGTATGGATGAAGTTAGTCCATGTGCAATTATTAAGATTATGGCTCCTGTGAGGCTTCATGGTGTTTGGATTAAGCAAGCTATTACTACAAGGCCTATGTGGCTAACAGAGGAGTATGCGATTAGTGATTTTAGGTCGGTTTGGCGCATGCAGATTGAGCTTGTTATAATGATACCTCATAGTGCAAGAATTAAAAATGGGTAATAGAGTTTTGTGGTTAGTGGGAATAGTATAATAGTAATTCGGATAA
>H12
CTGAGGATTTTAACTTCAGTAATAAGAATTAGCAGTTCTTGGTGTTCAAA-CACCTCTTGGTTTGTAAGAAGGGGTAAGCTTCTATTTTTAGGGCCACGGCCTAATGTTTTTGTTAAACTATACTAACAGTTAATTATGCCTGAAATTAGGGCTGGTTTTAAAATGAGTAAAATTATAGGTGCGATGTGTAATGTTATTAGTAGGTGTTCTCGTGTGTGTGTGGGAGCAGATAAAGTAATATTAGTTGGTAGTTTATTTCGTTGGGTTATTAGGAATATGTGTAGTGAATACATTGCTGTAATTAGTGTACCTAATCCTGTTAGTAGAATTGTTGGGAAGGATCAGTTAAATAATGAAATAATAATAAATAGTTCTCCTATTAGGTTAATTGATGGGGGTAGTGCCATGTTGGTTAGGTTAGCCAGTAGCCATCAGGTTGTTATTAGTGGAAAAATTAGTTGAAAGCCTCGGGCTAAAATTAATGTTCGGCTGTGGGTTCGTTCATAGTTTGTGTTTGCTAAACAGAATAGTATGGATGAAGTTAGTCCATGTGCAATTATTAAGATTATGGCTCCTGTGAGGCTTCATGGTGTTTGAATTAAGCAAGCTATTACTACAAGGCCTATGTGGCTAACAGAGGAGTATGCGATTAGTGATTTTAGGTCGGTTTGGCGTATGCAGATTGAGCTTGTTATAATGATACCTCATAGTGCAAGAATTAAAAATGGGTAATAGAGTTTTGTGGTTAATGGAAATAGTATAATAGTAATTCGGATAA
>H14
CTGAGGATTTTAACTTCAGTAATAAGAATTAGCAGTTCTTGGTGTTCAAA-CACCTCTTGGTTTGTAAGAAGGGGTAAGCTTCTATTTTTAGGGTCACGGCCTAATGTTTTTGTTAAACTATACTAACAGTTAACTATGCCTGAAATTAGGGCTGGTTTTAAAATGAGTAAAATTATAGGTGCGATGTGTAATGTTATTAGTAGGTGTTCTCGTGTGTGTGTGGGAGCAGATAAAGTAATATTAGTTGGTAGTTTATTTCGTTGGGTTATTAGGAATATGTGTAGTGAATACATTGCTGTAATTAGTGTACCTAATCCTGTTAGTAGAATTGTTGGGAAGGATCAGTTAAATAATGAAATAATAATAAATAGTTCCCCTATTAGGTTAATTGATGGGGGTAGTGCCATGTTGGTTAGGTTAGCCAGTAGTCATCAGGTTGTTATTAGTGGAAAAATTAGTTGAAAGCCTCGGGCTAAAATTAATGTTCGGCTGTGGGTTCGTTCATAGTTTGTGTTTGCTAAACAGAATAGTATGGATGAAGTTAGTCCATGTGCAATTATTAAGATTATGGCTCCTGTGAGGCTTCATGGTGTTTGAATTAAGCAAGCTATCACTACAAGGCCTATGTGGCTAACAGAGGAGTATGCAATTAGTGATTTTAGGTCGGTTTGGCGTATGCAGATTGAGCTTGTTATAATGATACCTCATAGTGCAAGAATTAAAAATGGGTAATAGAGTTTTGTGGTTAATGGGAATAGTATAATAGTAATTCGGATAA
>H15
CTGAGGATTTTAACTTCAGTAATAAGAATTAGCAGTTCTTGGTGTTCAAA-CACCTCTTGGTTTGTAAGAAGGGGTAAGCTTCTATTTTTAGGGTCACGGCCTAATGTTTTTGTTAAACTATACTAACAGTTAACTATGCCTGAAATTAGGGCTGGTTTTAAAATGAGTAAAATTATAGGTGCGATGTGTAATGTTATTAGTAGGTGTTCTCGTGTGTGTGTGGGAGCAGATAAAGTAATATTAGTTGGTAGTTTATTTCGTTGGGTTATTAGGAATATGTGTAGTGAATACATTGCTGTAATTAGTGTACCTAATCCTGTTAGTAGAATTGTTGGGAAGGATCAGTTAAATAATGAAATAATAATAAATAGTTCTCCTATTAGGTTAATTGATGGGGGTAGTGCCATGTTGGTTAGGTTAGCCAGTAGTCATCAGGTTGTTATTAGTGGAAAAATTAGTTGAAAGCCTCGGGCTAAAATTAATGTTCGGCTGTGGGTTCGTTCATAGTTTGTGTTTGCTAAACAGAATAGTATGGATGAAGTTAGTCCATGTGCAATTATTAAGATTATGGCTCCTGTGAGGCTTCATGGTGTCTGAATTAAGCAAGCTATCACTACAAGGCCTATGTGGCTAACAGAGGAGTATGCAATTAGTGATTTTAGGTCGGTTTGGCGTATGCAGATTGAGCTTGTTATAATGATACCTCATAGTGCAAGAATTAAAAATGGGTAATAGAGTTTTGTGGTTAATGGGAATAGTATAATAGTAATTCGGATAA
>H16
CTGAGGATTTTAACTTCAGTAATAAGAATTAGCAGTTCTTGGTGTTCAAA-CACCTCTTGGTTTGTAAGAAGGGGTAAGCTTCTATTTTTAGGGTCACGGCCTAATGTTTTTGTTAAACTATACTAACAGTTAACTATGCCTGAAATTAGGGCTGGTTTTAAAATGAGTAAAATTATAGGTGCGATGTGTAATGTTATTAGTAGGTGTTCTCGTGTGTGTGTGGGAGCAGATAAAGTAATATTAGTTGGTAGTTTATTTCGTTGGGTTATTAGGAATATGTGTAGTGAATACATTGCTGTAATTAGTGTACCTAATCCTGTTAGTAGAATTGTTGGGAAGGATCAGTTAAATAATGAAATAATAATAAATAGTTCTCCTATTAGGTTAATTGATGGGGGTAGTGCCATGTTGGTTAGGTTAGCCAGTAGTCATCAGGTTGTTATTAGTGGAAAAATTAGTTGAAAGCCTCGGGCTAAAATTAATGTTCGGCTGTGGGTTCGTTCATAGTTTGTGTTTGCTAAACAGAATAGTATGGATGAAGTTAGTCCATGTGCAATTATTAAGATTATGGCTCCTGTGAGGCTTCATGGTGTTTGAATTAAGCAAGCTATCACTACAAGGCCTATGTGGCTAACAGAGGAGTATGCAATTAGTGATTTTAGGTCGGTTTGGCGTATGCAGATTGAGCTTGTTATAATGATACCTCATAGTGCAAGAATTAAAAATGGGTAATAGAGTTTTGTGGTTAATGGGAATAGTATAATAGTAATTCGGATAA
>H17
CTGAGGATTTTAACTTCAGTAATAAGAATTAGCAGTTCTTGGTGTTCAAA-CACCTCTTGGTTTGTAAGAAGGGGTAAGCTTCTATTTTTAGGGTCACGGCCTAATGTTTTTGTTAAACTATACTAACAGTTAATTATGCCTGAAATTAGGGCTGGTTTTAAAATGAGTAAAATTATAGGTGCAATGTGTAATGTTATTAGTAGGTGTTCTCGTGTGTGTGTGGGAGCAGATAAAGTAATATTAGTTGGTAGCTTATTTCGTTGGGTTATTAGGAATATGTGTAGTGAATACATTGCTGTAATTAGTGTACCTAGTCCTGTTAGTAGAATTGTTGGGAAGGATCAGTTAAATAATGAAATAATAATAAATAGTTCTCCTATTAGGTTAATTGATGGGGGTAGTGCCATGTTGGTTAGGTTAGCCAGTAGTCATCAGGTTGTTATTAGTGGAAAAATTAGTTGAAAGCCTCGGGCTAAAATTAATGTTCGGCTGTGGGTTCGTTCATAGTTTGTGTTTGCTAAACAGAATAGTATGGATGAAGTTAGTCCATGTGCAATTATTAAGATTATGGCTCCTGTGAGGCTTCATGGTGTTTGAATTAAGCAAGCTATGACTACAAGGCCTATGTGGCTAACAGAGGAGTATGCAATTAGTGATTTTAGGTCGGTTTGGCGTATGCAGATTGAGCTTGTTATAATGATACCTCATAGTGCAAGAATTAAAAATGGGTAATAGAGTTTTGTGGTTAATGGGAATAGTATAATAGTAATTCGGATAA
>H18
CTGAGGATTTTAACTTCAGTAATAAGAATTAGCAGTTCTTGGTGTTCAAA-CACCTCTTGGTTTGTAAGAAGGGGTAAGCTTCTATTTTTAGGGTCACGGCCTAATGTTTTTGTTAAACTATACTAACAGTTAATTATGCCTGAAATTAGGGCTGGTTTTAAAATGAGTAAAATTATAGGTGCGATGTGTAATGTTATTAGTAGGTGTTCTCGTGTATGTGTGGGAGCAGATAAAGTAATATTAGTTGGTAGTTTATTTCGTTGGGTTATTAGGAATATGTGTAGTGAATACATTGCTGTAATTAGTGTACCTAATCCTGTTAGTAGAATTGTTGGGAAGGATCAGTTAAATAATGAAATAATAATAAATAGTTCTCCTATTAGGTTAATTGATGGGGGTAGTGCCATGTTGGTTAGGTTAGCCAGTAGCCATCAGGTTGTTATTAGTGGAAAAATTAGTTGAAAGCCTCGGGCTAAAATTAATGTTCGGCTGTGGGTTCGTTCATAGTTTGTGTTTGCTAAACAGAATAGTATGGATGAAGTTAGTCCATGTGCAATTATTAAGATTATGGCTCCTGTGAGGCTTCATGGTGTTTGAATTAAGCAAGCTATTACTACAAGGCCTATGTGGCTAACAGAGGAGTATGCGATTAGTGATTTTAGGTCGGTTTGGCGTATGCAGATTGAGCTTGTTATAATGATACCTCATAGTGCAAGAATTAAAAATGGGTAATAGAGTTTTGTGGTTAATGGAAATAGTATAATAGTAATTCGGATAA
>H19
CTGAGGATTTTAACTTCAGTAATAAGAATTAGCAGTTCTTGGTGTTCAAA-CACCTCTTGGTTTGTAAGAAGGGGTAAGCTTCTATTTTTAGGGTCACGGCCTAATGTTTTTGTTAAACTATACTAACAGTTAATTATGCCTGAAATTAGGGCTGGTTTTAAAATGAGTAAAATTATAGGTGCGATGTGTAATGTTATTAGTAGGTGTTCTCGTGTGTGTGTGGGAGAAGATAAAGTAATATTAGTTGGTAGTTTATTTCGTTGGGTTATTATGAATATGTGTAGTGAATACATTGCTGTAATTAGTGTACCTAATCCTGTTAGTAGAATTGTTGGGAAGGATCAGTTAAATAATGAAATAATAATAAATAGTTCTCCTATTAGGTTAATTGATGGGGGTAGTGCCATGTTGGTTAGGTTAGCCAGTAGTCATCAGGTTGTTATTAGTGGAAAAATTAGTTGAAAGCCTCGGGCTAAAATTAATGTTCGGCTGTGGGTTCGTTCATAGTTTGTGTTTGCTAAACAGAATAGTATGGATGAAGTTAGTCCATGTGCAATTATTAAGATTATGGCTCCTGTGAGGCTTCATGGTGTTTGAATTAAGCAAGCTATCACTACAAGGCCTATGTGGCTAACAGAGGAGTATGCGATTAGTGATTTTAGGTCGGTTTGGCGCATGCAGATTGAGCTTGTTATAATGATACCTCATAGTGCAAGAATTAAAAATGGGTAATAGAGTTTTGTGGTTAATGGGAATAGTATAATAGTAATTCGGATAA
>H20
CTGAGGATTTTAACTTCAGTAATAAGAATTAGCAGTTCTTGGTGTTCAAA-CACCTCTTGGTTTGTAAGAAGGGGTAAGCTTCTATTTTTAGGGTCACGGCCTAATGTTTTTGTTAAACTATACTAACAGTTAATTATGCCTGAAATTAGGGCTGGTTTTAAAATGAGTAAAATTATAGGTGCGATGTGTAATGTTATTAGTAGGTGTTCTCGTGTGTGTGTGGGAGCAGAAAAAGTAATATTAGTTGGTAGTTTATTTCGTTGGGTTATTAGGAATATGTGTAGTGAATACATTGCTGTAATTAGTGTACCTAATCCTGTTAGTAGAATTGTTGGGAAGGATCAGTTAAATAATGAAATAATAATAAATAGTTCTCCTATTAGGTTAATTGATGGGGGTAGTGCCATGTTGGTTAGGTTAGCCAGTAGCCATCAGGTTGTTATTAGTGGAAAAATTAGTTGAAAGCCTCGGGCTAAAATTAATGTTCGGCTGTGGGTTCGTTCATAGTTTGTGTTTGCTAAACAGAATAGTATGGATGAAGTTAGTCCATGTGCAATTATTAAGATTATGGCTCCTGTGAGGCTTCATGGTGTTTGAATTAAGCAAGCTATTACTACAAGGCCCATGTGGCTAACAGAGGAGTATGCGATTAGTGATTTTAGGTCGGTTTGGCGTATGCAGATTGAGCTTGTTATAATGATACCTCATAGTGCAAGAATTAAAAATGGGTAATAGAGTTTTGTGGTTAATGGAAATAGTATAATAGTAATTCGGATAA
>H21
CTGAGGATTTTAACTTCAGTAATAAGAATTAGCAGTTCTTGGTGTTCAAA-CACCTCTTGGTTTGTAAGAAGGGGTAAGCTTCTATTTTTAGGGTCACGGCCTAATGTTTTTGTTAAACTATACTAACAGTTAATTATGCCTGAAATTAGGGCTGGTTTTAAAATGAGTAAAATTATAGGTGCGATGTGTAATGTTATTAGTAGGTGTTCTCGTGTGTGTGTGGGAGCAGATAAAGTAATATTAGTTGGTAGTTTATTTCGTTGGGTTATTAGGAATATGTGTAGTGAATACATTGCTGTAATTAGTGTACCTAATCCTGTTAGTAGAATTGTTGGGAAGGATCAGTTAAATAATGAAATAATAATAAATAGTTCTCCTATTAGGTTAATTGATGGGGGTAGTGCCATGTTGGTTAGGTTAGCCAGTAGCCATCAGGTTGTTATTAGTGGAAAAATTAGTTGAAAGCCTCGGGCTAAAATTAATGTTCGGCTGTGGGTTCGTTCATAGTTTGTGTTTGCTAAACAGAATAGTATGGATGAAGTTAGTCCATGTGCAATTATTAAGATTATGGCTCCTGTGAGGCTTCATGGTGTTTGAATTAAGCAAGCTACTACTACAAGGCCTATGTGGCTAACAGAGGAGTATGCGATTAGTGATTTTAGGTCGGTTTGGCGTATGCAGATTGAGCTTGTTATAATGATACCTCATAGTGCAAGAATTAAAAATGGGTAATAGAGTTTTGTGGTTAATGGAAATAGTATAATAGTAATTCGGATAA
>H22
CTGAGGATTTTAACTTCAGTAATAAGAATTAGCAGTTCTTGGTGTTCAAA-CACCTCTTGGTTTGTAAGAAGGGGTAAGCTTCTATTTTTAGGGTCACGGCCTAATGTTTTTGTTAAACTATACTAACAGTTAATTATGCCTGAAATTAGGGCTGGTTTTAAAATGAGTAAAATTATAGGTGCGATGTGTAATGTTATTAGTAGGTGTTCTCGTGTGTGTGTGGGAGCAGATAAAGTAATATTAGTTGGTAGTTTATTTCGTTGGGTTATTAGGAATATGTGTAGTGAATACATTGCTGTAATTAGTGTACCTAATCCTGTTAGTAGAATTGTTGGGAAGGATCAGTTAAATAATGAAATAATAATAAATAGTTCTCCTATTAGGTTAATTGATGGGGGTAGTGCCATGTTGGTTAGGTTAGCCAGTAGCCATCAGGTTGTTATTAGTGGAAAAATTAGTTGAAAGCCTCGGGCTAAAATTAATGTTCGGCTGTGGGTTCGTTCATAGTTTGTGTTTGCTAAACAGAATAGTATGGATGAAGTTAGTCCATGTGCAATTATTAAGATTATGGCTCCTGTGAGGCTTCATGGTGTTTGAATTAAGCAAGCTATTACTACAAGGCCTATGTGGCTAACAGAGGAGTATGCGATTAGTGATTTTAGGTCGGTTTGGCGTATGCAGATTGAGCTTGTTATAATGATACCTCATAGTGCAAGAATTAAAAATGGGTAATAGAGTTTTGTGGTTAATGGAAATAGTATAATAGTAATTCGGATAA
>H23
CTGAGGATTTTAACTTCAGTAATAAGAATTAGCAGTTCTTGGTGTTCAAA-CACCTCTTGGTTTGTAAGAAGGGGTAAGCTTCTATTTTTAGGGTCACGGCCTAATGTTTTTGTTAAACTATACTAACAGTTAATTATGCCTGAAATTAGGGCTGGTTTTAAAATGAGTAAAATTATAGGTGCGATGTGTAATGTTATTAGTAGGTGTTCTCGTGTGTGTGTGGGAGCAGATAAAGTAATATTAGTTGGTAGTTTATTTCGTTGGGTTATTAGGAATATGTGTAGTGAATACATTGCTGTAATTAGTGTACCTAATCCTGTTAGTAGAATTGTTGGGAAGGATCAGTTAAATAATGAAATAATAATAAATAGTTCTCCTATTAGGTTAATTGATGGGGGTAGTGCCATGTTGGTTAGGTTAGCCAGTAGCCATCAGGTTGTTATTAGTGGAAAAATTAGTTGAAAGCTTCGGGCTAAAATTAATGTTCGGCTGTGGGTTCGTTCATAGTTTGTGTTTGCTAAACAGAATAGTATGGATGAAGTTAGTCCATGTGCAATTATTAAGATTATGGCTCCTGTGAGGCTTCATGGTGTTTGAATTAAGCAAGCTATTACTACAAGGCCTATGTGGCTAACAGAGGAGTATGCGATTAGTGATTTTAGGTCGGTTTGGCGTATGCAGATTGAGCTTGTTATAATGATACCTCATAGTGCAAGAATTAAAAATGGGTAATAGAGTTTTGTGGTTAATGGAAATAGTATAATAGTAATTCGGATAA
>H24
CTGAGGATTTTAACTTCAGTAATAAGAATTAGCAGTTCTTGGTGTTCAAA-CACCTCTTGGTTTGTAAGAAGGGGTAAGCTTCTATTTTTAGGGTCACGGCCTAATGTTTTTGTTAAACTATACTAACAGTTAATTATGCCTGAAATTAGGGCTGGTTTTAAAATGAGTAAAATTATAGGTGCGATGTGTAATGTTATTAGTAGGTGTTCTCGTGTGTGTGTGGGAGCAGATAAAGTAATATTAGTTGGTAGTTTATTTCGTTGGGTTATTAGGAATATGTGTAGTGAATACATTGCTGTAATTAGTGTACCTAATCCTGTTAGTAGAATTGTTGGGAAGGATCAGTTAAATAATGAAATAATAATAAATAGTTCTCCTATTAGGTTAATTGATGGGGGTAGTGCCATGTTGGTTAGGTTAGCCAGTAGTCATCAGGTTGTTATTAGTGGAAAAATTAGTTGAAAGCCTCGGGCTAAAATTAATGTTCGGCTGTGGGTTCGTTCATAGTTTGTGTTTGCTAAACAGAATAGTATGGATGAAGTTAGTCCATGTGCAATTATTAAGATTATGGCTCCTGTGAGGCTTCATGGTGTTTGAATTAAGCAAGCTATCACTACAAGGCCTATATGGCTAACAGAGGAGTATGCAATTAGTGATTTTAGGTCGGTTTGGCGTATGCAGATTGAGCTTGTTATAATGATACCTCATAGTGCAAGAATTAAAAATGGGTAATAGAGTTTTGTGGTTAATGGGAATAGTATAATAGTAATTCGGATAA
>H25
CTGAGGATTTTAACTTCAGTAATAAGAATTAGCAGTTCTTGGTGTTCAAA-CACCTCTTGGTTTGTAAGAAGGGGTAAGCTTCTATTTTTAGGGTCACGGCCTAATGTTTTTGTTAAACTATACTAACAGTTAATTATGCCTGAAATTAGGGCTGGTTTTAAAATGAGTAAAATTATAGGTGCGATGTGTAATGTTATTAGTAGGTGTTCTCGTGTGTGTGTGGGAGCAGATAAAGTAATATTAGTTGGTAGTTTATTTCGTTGGGTTATTAGGAATATGTGTAGTGAATACATTGCTGTAATTAGTGTACCTAATCCTGTTAGTAGAATTGTTGGGAAGGATCAGTTAAATAATGAAATAATAATAAATAGTTCTCCTATTAGGTTAATTGATGGGGGTAGTGCCATGTTGGTTAGGTTAGCCAGTAGTCATCAGGTTGTTATTAGTGGAAAAATTAGTTGAAAGCCTCGGGCTAAAATTAATGTTCGGCTGTGGGTTCGTTCATAGTTTGTGTTTGCTAAACAGAATAGTATGGATGAAGTTAGTCCATGTGCAATTATTAAGATTATGGCTCCTGTGAGGCTTCATGGTGTTTGAATTAAGCAAGCTATCACTACAAGGCCTATGTGGCTAACAGAGGAGTATGCAATTAGTGATTTTAGGTCGGTTTGGCGTATGCAGATTGAGCTTGTTATAATGATACCTCATAGTGCAAGAATTAAAAATGGGTAATAGAGTTTTGTGGTTAATGGGAATAGCAAAATAGTAATTCGGATAA
>H26
CTGAGGATTTTAACTTCAGTAATAAGAATTAGCAGTTCTTGGTGTTCAAA-CACCTCTTGGTTTGTAAGAAGGGGTAAGCTTCTATTTTTAGGGTCACGGCCTAATGTTTTTGTTAAACTATACTAACAGTTAATTATGCCTGAAATTAGGGCTGGTTTTAAAATGAGTAAAATTATAGGTGCGATGTGTAATGTTATTAGTAGGTGTTCTCGTGTGTGTGTGGGAGCAGATAAAGTAATATTAGTTGGTAGTTTATTTCGTTGGGTTATTAGGAATATGTGTAGTGAATACATTGCTGTAATTAGTGTACCTAATCCTGTTAGTAGAATTGTTGGGAAGGATCAGTTAAATAATGAAATAATAATAAATAGTTCTCCTATTAGGTTAATTGATGGGGGTAGTGCCATGTTGGTTAGGTTAGCCAGTAGTCATCAGGTTGTTATTAGTGGAAAAATTAGTTGAAAGCCTCGGGCTAAAATTAATGTTCGGCTGTGGGTTCGTTCATAGTTTGTGTTTGCTAAACAGAATAGTATGGATGAAGTTAGTCCATGTGCAATTATTAAGATTATGGCTCCTGTGAGGCTTCATGGTGTTTGAATTAAGCAAGCTATCACTACAAGGCCTATGTGGCTAACAGAGGAGTATGCAATTAGTGATTTTAGGTCGGTTTGGCGTATGCAGATTGAGCTTGTTATAATGATACCTCATAGTGCAAGAATTAAAAATGGGTAATAGAGTTTTGTGGTTAATGGGAATAGTATAATAGTAATTCGGATAA
>H27
CTGAGGATTTTAACTTCAGTAATAAGAATTAGCAGTTCTTGGTGTTCAAA-CACCTCTTGGTTTGTAAGAAGGGGTAAGCTTCTATTTTTAGGGTCACGGCCTAATGTTTTTGTTAAACTATACTAACAGTTAATTATGCCTGAAATTAGGGCTGGTTTTAAAATGAGTAAAATTATAGGTGCGATGTGTAATGTTATTAGTAGGTGTTCTCGTGTGTGTGTGGGAGCAGATAAAGTAATATTAGTTGGTAGTTTATTTCGTTGGGTTATTAGGAATATGTGTAGTGAATACATTGCTGTAATTAGTGTACCTAATCCTGTTAGTAGAATTGTTGGGAAGGATCAGTTAAATAATGAAATAATAATAAATAGTTCTCCTATTAGGTTAATTGATGGGGGTAGTGCCATGTTGGTTAGGTTAGCCAGTAGTCATCAGGTTGTTATTAGTGGAAAAATTAGTTGAAAGCCTCGGGCTAAAATTAATGTTCGGCTGTGGGTTCGTTCATAGTTTGTGTTTGCTAAACAGAATAGTATGGATGAAGTTAGTCCATGTGCAATTATTAAGATTATGGCTCCTGTGAGGCTTCATGGTGTTTGAATTAAGCAAGCTATCACTACAAGGCCTATGTGGCTAACAGAGGAGTATGCGATTAGTGATTTTAGGTCGGTTTGGCGTATGCAGATTGAGCTTGTTATAATGATACCTCATAGTGCAAGAATTAAAAATGGGTAATAGAGTTTTGTGGTTAATGGGAATAGTATAATAGTAATTCGGATAA
>H28
CTGAGGATTTTAACTTCAGTAATAAGAATTAGCAGTTCTTGGTGTTCAAA-CACCTCTTGGTTTGTAAGAAGGGGTAAGCTTCTATTTTTAGGGTCACGGCCTAATGTTTTTGTTAAACTATACTAACAGTTAATTATGCCTGAGATTAGGGCTGGTTTTAAAATGAGTAAAATTATAGGTGCGATGTGTAATGTTATTAGTAGGTGTTCTCGTGTGTGTGTGGGAGCAGATAAAGTAATATTAGTTGGTAGTTTATTTCGTTGGGTTATTAGGAATATGTGTAGTGAATACATTGCTGTAATTAGTGTACCTAATCCTGTTAGTAGAATTGTTGGGAAGGATCAGTTAAATAATGAAATAATAATAAATAGTTCTCCTATTAGGTTAATTGATGGGGGTAGTGCCATGTTGGTTAGGTTAGCCAGTAGCCATCAGGTTGTTATTAGTGGAAAAATTAGTTGAAAGCCTCGGGCTAAAATTAATGTTCGGCTGTGGGTTCGTTCATAGTTTGTGTTTGCTAAACAGAATAGTATGGATGAAGTTAGTCCATGTGCAATTATTAAGATTATGGCTCCTGTGAGGCTTCATGGTGTTTGAATTAAGCAAGCTATTACTACAAGGCCTATGTGGCTAACAGAGGAGTATGCGATTAGTGATTTTAGGTCGGTTTGGCGTATGCAGATTGAGCTTGTTATAATGATACCTCATAGTGCAAGAATTAAAAATGGGTAATAGAGTTTTGTGGTTAATGGAAATAGTATAATAGTAATTCGGATAA
>H29
CTGAGGATTTTAACTTCAGTAATAAGAATTAGCAGTTCTTGGTGTTCAAA-CACCTCTTGGTTTGTAAGAAGGGGTAAGCTTCTATTTTTAGGGTCACGGCCTAATGTTTTTGTTAAACTATACTAACAGTTAATTGTGCCTGAAATTAGGGCTGGTTTTAAAATGAGTAAAATCATAGGTGCGATGTGTAATGTTATTAGTAGGTGTTCTCGTGTGTGTGTGGGAGCAGATAAAGCAATATTAGTTGGTAGTTTATTTCGTTGGGTTATTAGGAATATGTGTAGTGAATACATTGCTGTAATTAGTGTACCTAATCCTGTTAGTAGAATTGTTGGGAAGGATCAGTTAAATAATGAAATAATAATAAATAGTTCTCCTATTAGGTTAATTGATGGGGGTAGTGCCATGTTGGTTAGGTTAGCCAGTAGTCATCAGGTTGTTATTAGTGGAAAAATTAGTTGAAAGCCTCGGGCTAAAATTAATGTTCGGCTGTGGGTTCGTTCATAGTTTGTGTTTGCTAAACAGAATAGTATGGATGAAGTTAGTCCATGTGCAATTATTAAGATTATGGCTCCTGTGAGGCTTCATGGTGTTTGAATTAAGCAAGCTATCACTACAAGGCCTATGTGGCTAACAGAGGAGTATGCAATTAGTGATTTTAGGTCGGTTTGGCGTATGCAGATTGAGCTTGTTATAATGATACCTCATAGTGCAAGAATTAAAAATGGATAATAGAGTTTTGTGGTTAATGGGAATAGTATAATAGTAATTCGGATAA
>H30
CTGAGGATTTTAACTTCAGTAATAAGAATTAGCAGTTCTTGGTGTTCAAA-CACCTCTTGGTTTGTAAGAAGGGGTAAGCTTCTATTTTTAGGGTCACGGCCTAATGTTTTTGTTAAACTATACTAACAGTTAATTGTGCCTGAAATTAGGGCTGGTTTTAAAATGAGTAAAATCATAGGTGCGATGTGTAATGTTATTAGTAGGTGTTCTCGTGTGTGTGTGGGAGCAGATAAAGCAATATTAGTTGGTAGTTTATTTCGTTGGGTTATTAGGAATATGTGTAGTGAATACATTGCTGTAATTAGTGTACCTAATCCTGTTAGTAGAATTGTTGGGAAGGATCAGTTAAATAATGAAATAATAATAAATAGTTCTCCTATTAGGTTAATTGATGGGGGTAGTGCCATGTTGGTTAGGTTAGCCAGTAGTCATCAGGTTGTTATTAGTGGGAAAATTAGTTGAAAGCCTCGGGCTAAAATTAATGTTCGGCTGTGGGTTCGTTCATAGTTTGTGTTTGCTAAACAGAATAGTATGGATGAAGTTAGTCCATGTGCAATTATTAAGATTATGGCTCCTGTGAGGCTTCATGGTGTTTGAATTAAGCAAGCTATCACTACAAGGCCTATGTGGCTAACAGAGGAGTATGCAATTAGTGATTTTAGGTCGGTTTGGCGTATGCAGATTGAGCTTGTTATAATGATACCTCATAGTGCAAGAATTAAAAATGGATAATAGAGTTTTGTGGTTAATGGGAATAGTATAATAGTAATTCGGATAA
>H31
CTGAGGATTTTAACTTCAGTAATAAGAATTAGCAGTTCTTGGTGTTCAAA-CACCTCTTGGTTTGTAAGAAGGGGTAAGCTTCTATTTTTAGGGTCACGGCCTAATGTTTTTGTTAAACTATACTAACAGTTAATTGTGCCTGAAATTAGGGCTGGTTTTAAAATGAGTAAAATTATAGGTGCGATGTGTAATGTTATTAGTAGGTGTTCTCGTGTGTGTGTGGGAGCAGATAAAGTAATATTAGTTGGTAGTTTATTTCGTTGGGTTATTAGGAATATGTGTAGTGAATACATTGCTGTAATTAGTGTACCTAATCCTGTTAGTAGAATTGTTGGGAAGGATCAGTTAAATAATGAAATAATAATAAATAGTTCTCCTATTAGGTTAATTGATGGGGGTAGTGCCATGTTGGTTAGGTTAGCCAGTAGTCATCAGGTTGTTATTAGTGGAAAAATTAGTTGAAAGCCTCGGGCTAAAATTAATGTTCGGCTGTGGGTTCGTTCATAGTTTGTGTTTGCTAAACAGAATAGTATGGATGAAGTTAGTCCATGTGCAATTATTAAGATTATGGCTCCTGTGAGGCTTCATGGTGTTTGAATTAAGCAAGCTATCACTACAAGGCCTATGTGGCTAACAGAGGAGTATGCAATTAGTGATTTTAGGTCGGTTTGGCGTATGCAGATTGAGCTTGTTATAATGATACCTCATAGTGCAAGAATTAAAAATGGGTAATAGAGTTTTGTGGTTAATGGGAATAGTATAATAGTAATTCGGATAA
>H32
CTGAGGATTTTAACTTCAGTAATAAGAATTAGCAGTTCTTGGTGTTCAAA-CACCTCTTGGTTTGTAAGAAGGGGTAAGCTTCTATTTTTAGGGTCACGGCCTAATGTTTTTGTTAAACTATACTAACAGTTAATTGTGCCTGAAATTAGGGCTGGTTTTAAAATGAGTAAAATTATAGGTGCGATGTGTAATGTTATTAGTAGGTGTTCTCGTGTGTGTGTGGGAGCAGATAAAGTAATATTAGTTGGTAGTTTATTTCGTTGGGTTATTAGGAATATGTGTAGTGAATACATTGCTGTAATTAGTGTACCTAATCCTGTTGGTAGAATTGTTGGGAAGGATCAGTTAAATAATGAAATAATAATAAATAGTTCTCCTATTAGGTTAATTGATGGGGGTAGTGCCATGTTGGTTAGGTTAGCCAGTAGTCATCAGGTTGTTATTAGTGGAAAAATTAGTTGAAAGCCTCGGGCTAAAATTAATGTTCGGCTGTGGGTTCGTTCATAGTTTGTGTTTGCTAAACAGAATAGTATGGATGAAGTTAGTCCATGTGCAATTATTAAGATTATGGCTCCTGTGAGGCTTCATGGTGTTTGAATTAAGCAAGCTATCACTACAAGGCCTATGTGGCTAACAGAGGAGTATGCAATTAGTGATTTTAGGTCGGTTTGGCGTATGCAGATTGAGCTTGTTATAATGATACCTCATAGTGCAAGAATTAAAAATGGGTAATAGAGTTTTGTGGTTAATGGGAATAGTATAATAGTAATTCGGATAA
>P._asio
CTGAGGATTTTAACTTCAGTGTCTAGAATTAGCAGTCCTTGGTGTTCAAAACACCTCTTGGTTTGTAAGAAGAAGTGAGCTTCTGTTTTTAGGGCCACGGCCTAATGTTTTTGTTAAACTATACTAACAGTTAATTACGCTTGTGATTAGTGTTGGTTTTATAATAAGTAGGATTAATGGGGCTATGTGTAGTGCTATTAGTAGGTGCTCTCGTGTGTGTGTTGGGTCTAGTATGAAGATGTGGGGTGGTAGTTTGTTTCGTTGGGTCGTTAGAAATATATGTAGTGAGTATATTGCTGTGATTAATGTGCCTAGTCCTGTTAGTAGAATAGTTGGTGAGGATCAGTTGAATAGTGATACGATGATTAATAGTTCTCCTATTAGGTTAATTGATGGGGGAAGTGCTATGTTAGTTAGGTTAGCTAGAAGTCATCAGGTCATTATTAGTGGGAGAACTAGTTGAAGTCCTTGGGCTAGGATTAGTGTTCGGCTGTGAGTTCGTTCATAATTTGTGTTTGCTAGGCAGAATAGTATTGAGGATGTTAGTCCGTGTGCAATTATTAGTATTATGGCTCCTGTGAAGCTTCATGGTGTTTGCATTAGGCATGCTATTACTACAAGGCCTATATGGCTAACAGATGAGTAAGCGATTAATGATTTTAGGTCTGTTTGGCGAGTGCAAATTGAGCTGGTTATAATAATGCCTCATAGTGCGAGGATTATAAATGGATAGTAGAGTTTTGGGGTTAGTGGGTCTAGTGTGGTTGTAATTCGTATAA
