# Supplementary material for: Population genetic structure of Texas horned lizards: implications for reintroduction and captive breeding
Source: PeerJ. 2019 Oct 1;7:e7746. doi: 10.7717/peerj.7746 (PMC6777493; doi:10.7717/peerj.7746)
Supplement: Data S3 [file peerj-07-7746-s008.fas]

>P. blainvillii
GGGGAATAGGTTAAGGCAATAGTCAGGTGGCAATATTCGTAGTGAGGACCGGTTATGCACGATAATAATATAATGTATTATGTACGATAATAATAATTATTATTTTATGGATATTCGTACTGAAATAAAGGACAAATTGATTAATAATATTCGTTTTGGGTAAAAGTATTAGTTTATTTGACTTTTAATTATTCGTGGGGAAAATAGATGAATGCACGATATACATAATATGTATTGGGTAATAATATAGTAATATGTACTGTAAAATATTCGTGGGGAAAATAGATGAATGCACGATATACATAATATGTATTGGGTAATAATATAGTAATATGTACTATGTCATCAGGGGAT
>CR94
GAGGAATAGGTTAAGGCAATAGTCAGGTGGCAATAGTCGTAGTGAGGACCAGTTATGCACGATAAGGATATAATGTATTCTGTACGATAAGAATAAATATTA-CGAAAGAATATTCGTACTGAAGTAAAGGATATATTGATAATGATATTTCGTTCTGGGTTAAGGTATTGATTTATTTGGTTTTTGATTATTCGTGGGGAAAATAGATGAATGCACGATATACATAATATGTATTGGGTAATAATATAGTATTATGTACTGAAAAATATTCATGGGGAAAAGAGATGAATGCACGATATACATAGTATGTATTGGGTAATAATATAGTATTATGTACTATATCACCAGAGGAT
>CR91
GGGGAATAGGTTAAGGCAATAGTCAGGTGGCAATAGTCGTAGTGAGGACCAGTTATGCACGATAAGGATATAATGTATTCTGTACGATAAGAATAAATATTA-CGAAAGAATATTCGTATTGAAGTAAAGGATTAATTGATAATTATTATTCGTTCTGGGTTAAGGTATTGATTTATTTGGTTTTTGATTATTCGTGGGGAAAATAGATGAATGCACGATATACATAGTATGTATTGGGTAATAATATAGTGTTATGTACTGAAAAATCTTCGTGGGGAAAAGAGATGAATGCACGATATACATAGTATGTATTGGGTAATAATATAATATTATGTACTATATCACCAGAGGAT
>CR90
GGGGAATAGGTTAAGGCAATAGTCAGGTGGCAATAGTCGTAGTGAGGACCAGTTATGCACGATAAGGATATAATGTATTCTGTACGATAAGAATAAATATTA-CGAAAGAATATTCGTATTGAAGTAAAGGATTAATTGATAATTATTATTCGTTCTGGGTTAAGGTATTGATTTATTTGGTTTTTGATTATTCGTGGGGAAAATAGATGAATGCACGATATACATAATATGTATTGGGTAATAATATAGTGTTATGTACTGAAAAATCTTCGTGGGGAAAAGAGATGAATGCACGATATACATAGTATGTATTGGGTAATAATATAATATTATGTACTATATCACCAGAGGAT
>CR89
GAGGAATAGGTTAAGGCAATAGTCAGGTGGCAATAGTCGTAGTGAGGACCAGTTATGCACGATAAGGATATAATGTATTCTGCACGATAAGAATAAATATTA-CGAAAGAATATTCGTATTGAAGTAAAGGATTAGTTGATAATTGTTATTCGTTCTGGGTTAAAGTATTGATTTATTTGGTTTTTGATTATTCGTGGGGAAAATAGGTGAATGCACAATATACATAATATGTATTGGGTAATAATATAGTGTTATGTACTGAAAAATCTTCGTGGGGAAAAGAGATGAATGCACGATATACATAGTATGTATTGGGTAATAATATAATATTATGTACTATATCACCAGAGGAT
>CR88
GAGGAATAAGTTAAGGCAATAGTCAGGTGGCAATAGTCGTAGTGAGGACCAGTTATGCACGATAAGGATATAATGTATTCTGTACGATAAGAATAAATATTA-CGAAAGAATATTCGTATTGAAGTAAAGGATTAGTTGATAATTGTTATTCGTTCTGGGTTAAAGTATTGATTTATTTGGTTTTTGATTATTCGTGGGGAAAATAGGTGAATGCACAATATACATAATATGTATTGGGTAATAATATAGTGTTATGTACTGAAAAATCTTCGTGGGGAAAAGAGATGAATGCACGATATACATAGTATGTATTGGGTAATAATATAATATTATGTACTATATCACCAGAGGAT
>CR87
GGGGAATAGGTTAAGGCAATAGTCAGGTGGCAATAGTCGTAGTGAGGATCAGTTATGTACGATAAGGATATAATGTATTCTGTACGATAAGAATAAATATTA-CGAAAGAATATTCGTATTGAAGTAAAGGATTAATTGATAATTATTATTCGTTCTGGGTTAAGGTATTGATTTATTTGGTTTTTGATTATTCGTGGGGAAAATAGATGAATGCACAATATACATAATATGTATTGGGTAATAATATAGTGTTATGTACTGAAAAATCTTCGTGGGGAAAAGAGATGAATGCACGATATACATAGTATGTATTGGGTAATAATATAATATTATGTACTATATCACCAGAGGAT
>CR86
GGGGAATAGGTTAAGGCAATAGTCAGGTGGCAATAGTCGTAGTGAGGATCAGTTATGCACGATAAGGATATAATGTATTCTGTACGATAAGAATAAATATTA-CGAAAGAATATTCGTATTGAAGTAAAGGATTAATTGATAATTATTATTCGTTCTGGGTTAAGGTATTGATTTATTTGGTTTTTGATTATTCGTGGGGAAAATAGATGAATGCACAATATACATAATATGTATTGGGTAATAATATAGTGTTATGTACTGAAAAATCTTCGTGGGGAAAAGAGATGAATGCACGATATACATAGTATGTATTGGGTAATAATATAATATTATGTACTATATCACCAGAGGAT
>CR85
GAGGAATAGGTTAAGGCAATAGTCAGGTGGCAATAGTCGTAGTGAGGTCCAGTTATGCACGATAAGGATATAATGTATTCTGTACGATAAGAATAAATATTA-CGAAAGAATATTCGTATTGAAGTAAAGGATTAATTGATAATTATTATTCGTTCTGGGTTAAGGTATTGATTTATTTGGTTTTTGATTATTCGTGGGGAAAATAGATGAATGCACAATATACATAATATGTATTGGGTAATAATATAGTGTTATGTACTGAAAAATCTTCGTGGGGAAAAGAGATGAATGCACGATATACATAGTATGTATTGGGTAATAATATAATATTATGTACTATATCACCAGAGGAT
>CR84
GAGGAATAGGTTAAGGCAATAGTCAGGTGGCAATAGTCGTAGTGAGGATCAGTTATGCACGATAAGGATATAATGTATTCTGTACGATAAGAATAAATATTA-CTAAAGAATATTCGTATTGAAGTAAAGGATTAATTGATAATTATTATTCGTTCTGGGTTAAGGTATTGATTTATTTGGTTTTTGATTATTCGTGGGGAAAATAGATGAATGCACGATATACATAATATGTATTGGGTAATAATATAGTGTTATGTACTGAAAAATCTTCGTGGGGAAAAGAGATGAATGCACGATATACATAGTATGTATTGGGTAATAATATAATATTATGTACTATATCACCAGAGGAT
>CR83
GAGGAATAGGTTAAGGCAATAGTCAGGTGGCAATAGTCGTAGTGAGGATCAGTTATGCACGATAAGGATATAATGTATTCTGTACGATAAGAATAAATATTA-CGAAAGAATATTCGTATTGAAGTAAAGGATTAATTGATAATTATTATTCGTTCTGGGTTGAGGTATTGATTTATTTGGTTTTTGATTATTCGTGGGGAAAATAGATGAATGCACAATATACATAATATGTATTGGGTAATAATATAGTGTTATGTACTGAAAAATCTTCGTGGGGAAAAGAGATGAATGCACGATATACATAGTATGTATTGGGTAATAATATAATATTATGTACTATGTCACCAGAGGAT
>CR82
GAGGAATAGGTTAAGGCAATAGTCAGGTGGCAATAGTCGTAGTGAGGATCAGTTATGCACGATAAGGATATAATGTATTCTGTACGATAAGAATAAATATTA-CGAAAGAATATTCGTATTGAAGTAAAGGATTAATTGATAATTATTATTCGTTCTGGGTTAAGGTATTGATTTATTTGGTTTTTGATTATTCGTGGGGAAAATAGATGAATGCACGATATACATAATATGTATTGGGTAATAATATAGTGTTATGTACTGAAAAATCTTCGTGGGGAAAAGAGATGAATGCACGATATACATAGTATGTATTGGGTAATAATATAATATTATGTACTATGTCACCAGAGGAT
>CR81
GAGGAATAGGTTAAGGCAATAGTCAGGTGGCAATAGTCGTAGTGAGGATCAGTTATGCACGATAAGGATATAATGTATTCTGTACGATAAGAATAAATATTA-CGAAAGAATATTCGTATTGAAGTAAAGGATTAATTGATAATTATTATTCGTTCTGGGTTAAGGTATTGATTTATTTGGTTTTTGATTATTCGTGGGGAAAATAGATGAATGCACGATATACATAATATGTATCGGGTAATAATATAGTGTTATGTACTGAAAAATCTTCGTGGGGAAAAGAGATGAATGCACGATATACATAGTATGTATTGGGTAATAATATAATATTATGTACTATATCACCAGAGGAT
>CR80
GAGGAATAGGTTAAGGCAATAGTCAGGTGGCAATAGTCGTAGTGAGGACCAGTTATGCACGATAAGGATATAATGTATTCTGTACGATAAGAATAAATATTA-CGAAAGAATATTCGTATTGAAGTAAAGGATTAATTGATAATTATTATTCGTTCTGGGTTAAGGTATTGATTTATTTGGTTTTTAATTATTCGTGGGGAAAATAGATGAATGCACAATATACATAATATGTATTGGGTAATAATATAGTGTTATGTACTGAAAAATCTTCGTGGGGAAAAGAGATGAATGCACGATATACATAGTATGTATTGGGTAATAATATAATATTATGTACTATATCACCAGAGGAT
>CR79
GAGGAATAGGTTAAGGCAATAGTCAGGTGGCAATAGTCGTAGTGAGGACCAGTTATGCACGATAAGGATATAATGTATTCTGTACGATAAGAATAAATATTA-CGAAAGAATATTCGTATTGAAGTAAAGGATATATTGATAATGATATTTCGTTCTGGGTTAAAGTATTGATTTATTTGGTTTTTGATTATTCGTGGGGAAAATAGATGAATGCACGATATACATAATATGTATTGGGTAATAATATAGTATTATGTACTGAAAAATATTCATGGGGAAAAGAGATGAATGCACGATATACATAGTATGTATTGGGTAATAAAATAGTATTATGTACTATATCACCAGAGGAT
>CR78
GAGGAATAGGTTAAGGCAATAGTCAGGTGGCAATAGTCGTAGTGAGGACCAGTTATGCACGATAAGGATATAATGTATTCTGTACGATAAGAATAAATATTA-CAAAAGAATATTCGTATTGAAGTAAAGGATTAGTTGATAATTGTTATTCGTTCTGGGTTAAAGTATTGATTTATTTGGTTTTTGATTATTCGTGGGGAAAATAGGTGAATGCACGATATACATAGTATGTATTGGGTAATAATATAGTGTTATGTACTGAAAAATCTTCGTGGGGAAAAGAGATGAATGCACGATATACATAGTATGTATTGGGTAATAATATAATATTATGTACTATATCACCAGAGGAT
>CR77
GAGGAATAGGTTAAGGCAATAGTCAGGTGGCAATAGTCGTAGTGAGGACCAGTTATGCACGATAAGAATATAATGTATTCTGTACGATAAGAATAAATATTA-CGAAAGAATATTCGTACTGAAGTAAAGGATTAATTGATAATTATTATTCGTTCTGGGTTAAAGTATTGATTTATTTGGTTTTTGATTATTCGTGGGGAAAATAGGTGAATGCACAATATACATAATATGTATTGGGTAATAATATAGTGTTATGTACTGAAAAATCTTCGTGGGGAAAAGAGATGAATGCACGATATACATAGTATGTATTGGGTAATAAAATAATATTATGTACTATATCACCAGAGGAT
>CR76
GAGGAATAGGTTAAGGCAATAGTCAGGTGGCAATAGTCGTAGTGAGGACCAGTTATGCACGATAAGAATATAATGTATTCTGTACGATAAGAATAAATATTA-CGAAAGAATATTCGTACTGAAGTAAAGGATTAATTGATAATTATTATTCGTTCTGGGTTAAAGTATTGATTTATTTGGTTTTTGATTATTCGTGGGGAAAATAGATGAATGCACAATATACATAATATGTATTGGGTAATAATATAGTGTTATGTACTGAAAAATCTTCGTGGGGAAAAGAGATGAATGCACGATATACATAGTATGTATTGGGTAATAATATAATATTATGTACTATATCACCAGAGGAT
>CR75
GAGGAATAGGCTAAGGCAATAGTCAGGTGGCAATAGTCGTAGTGAGGACCAGTTATGCACGATAAGGATATAATGTATTCTGTACGATAAGAATAAATATTA-CGAAAGAATATTCGTATTGAAGTAAAGGATTAATTGATAATTATTATTCGTTCTGGGTTAAGGTATTGATTTATTTGGTTTTTGATTATTCGTGGGGAAAATAGATGAATGCACAATATACATAATATGTATTGGGTAATAATATAGTGTTATGTACTGAAAAATCTTCGTGGGGAAAATAGATGAATGCACGATATACATAGTATGTATTGGGTAATAATATAATATTATGTACTATATCACCAGAGGAT
>CR72
GAGGAATAGGTTAAGGCAATAGTCAGGTGGCAATAGTCGTAGTGAGGATCAGTTATGCACGACAAGGATATAATGTATTCTGTACGATAAGAATAAATATTA-CGAAAGAATATTCGTATTGAAGTAAAGGATTAATTGATAATTATTATTCGTTCTGGGTTAAGGTATTGATTTATTTGGTTTTTGATTATTCGTGGGGAAAATAGATGAATGCACGATATACATAATATGTATTGGGTAATAATATAGTGTTATGTACTGAAAAATCTTCGTGGGGAAAAGAGATGAATGCACGATATACATAGTATGTATTGGGTAATAATATAATATTATGTACTATATCACCAGAGGAT
>CR71
GAGGAATAGGTTAAGGCAATAGTCAGGTGGCAATAGTCGTAGTGAGGACCAGTTATGCACGATAAGGATATAATGTATTCTGTACGATAAGAATAAATATTA-CGAAAGAATATTCGTATTGAAGTAAAGGATTAGTTGATAATTATTATTCGTTCTGGGTTAAGGTATTGATTTATTTGGTTTTTGATTATTCGTGGGGAAAATAGATGAATGCACAATATACATAATATGTATTGGGTAATAATATAGTGTTATGTACTGAAAAATCTTCGTGGGGAAAATAGATGAATGCACGATATACATAGTATGTATTGGGTAATAATATAATATTATGTACTATATCACCAGAGGAT
>CR70
GAGGAATAGGTTAAGGCAATAGTCAGGTGGCAATAGTCGTAGTGAGGATCAGTTATGCACGATAAGGATATAATGTATTCTGTACGATAAGAATAAATATTA-CGAAAGAATATTCGTATTGAAGTAAAGGATTAGTTGATAATTATTATTCGTTCTGGGTTAAGGTATTGATTTATTTGGTTTTTGATTATTCGTGGGGAAAATAGATGAATGCACGATATACATAATATGTATTGGGTAATAATATAGTGTTATGTACTGAAAAATCTTCGTGGGGAAAAGAGATGAATGCACGATATACATAGTATGTATTGGGTAATAATATAATATTATGTACTATATCACCAGAGGAT
>CR69
GAGGAATAGGCTAAGGCAATAGTCAGGTGGCAATAGTCGTAGTGAGGACCAGTTATGTACGATAAGGATATAATGTATTCTGTACGATAAGAATAAATATTA-CGAAAGAATATTCGTATTGAAGTAAAGGATTAGTTGATAATTGTTATTCGTTCTGGGTTAAAGTATTGATTTATTTGGTTTTTGATTATTCGTGGGGAAAATAGGTGAATGCACAATATACATAATATGTATTGGGTAATAATATAGTGTTATGTACTGAAAAATCTTCGTGGGGAAAAGAGATGAATGCACGATATACATAGTATGTATTGGGTAATAATATAATATTATGTACTATATCACCAGAGGAT
>CR68
GAGGAATAGGTTAAGGCAATAGTCAGGTGGCAATAGTCGTAGTGAGGACCAGTTATGCACGATAAGGATATAATGTATTCTGTACGATAAGAATAAATATTA-CTAAAGAATATTCGTATTGAAGTAAAGGATTAGTTGATAATTGTTATTCGTTCTGGGTTAAAGTATTGATTTATTTGGTTTTTGATTATTCGTGGGGAAAATAGGTGAATGCACAATATACATAATATGTATTGGGTAATAATATAGTGTTATGTACTGAAAAATCTTCGTGGGGAAAAGAGATGAATGCACGATATACATAGTATGTATTGGGTAATAATATAATATTATGTACTATATCACCAGAGGAT
>CR67
GAGGAATAGGTTAAGGCAATAGTCAGGTGGCAATAGTCGTAGTGAGGACCAGTTATGCACGATAAGGATATAATGTATTCTGTACGATAAGAATAAATATTA-CGAAAGAATATTCGTATTGAAGTAAAGGATTAACTGATAATTATTATTCGTTCTGGGTTAAGGTATTGATTTATTTGGTTTTTGATTATTCGTGGGGAAAATAGATGAATGCACAATATACATAATATGTATTGGGTAATAATATAGTGTTATGTACTGAAAAATCTTCGTGGGGAAAAGAGATGAATGCACGATATACATAGTATGTATTGGGTAATAATATAATATTATGTACTATATCACCAGAGGAT
>CR65
GAGGAATAGGTTAAGGCAATAGTCAGGTGGCAATAGTCGTAGTGAGGACCAGTTATGCACGATAAGGATATAATGTATTCTGTACGATAAGAATAAATATTA-CGAAAGAATATTCGTATTGAAGTAAAGGATTAATTGATAATTATTATTCGTTCTGGGTTAAGGTATTGATTTATTTGGTTTTTGATTATTCGTGGGGAAAATAGATGAATGCACGATATACATAGTATGTATTGGGTAATAATATAGTGTTATGTACTGAAAAATCTTCGTGGGGAAAAGAGATGAATGCACGATATACATAGTATGTATTGGGTAATAATATAATATTATGTACTATATCACCAGAGGAT
>CR64
GAGGAATAGGTTAAGGCAATAGTCAGGTGGCAATAGTCGTAGTGATGACCAGTTATGCACGATAAGGATATAATGTATTCTGTACGATAAGAATAAATATTA-CGAAAGAATATTCGTATTGAAGTAAAGGATTAATTGATAATTATTATTCGTTCTGGGTTAAGGTATTGATTTATTTGGTTTTTGATTATTCGTGGGGAAAATAGATGAATGCACAATATACATAATATGTATTGGGTAATAATATAGTGTTATGTACTGAAAAATCTTCGTGGGGAAAAGAGATGAATGCACGATATACATAGTATGTATTGGGTAATAATATAATATTATGTACTATATCACCAGAGGAT
>CR62
GAGGAATAGGTTAAGGCAATAGTCAGGTGGCAATAGTCGTAGTGAGGATCAGTTATGCACGATAAGGATATAATGTATTCTGTACGATAAGAATAAATATTA-CTAAAGAATATTCGTATTGAAGTAAAGGATTAATTGATAATTATTATTCGTTCTGGGTTAAGGTATTGATTTATTTGGTTTTTGATTATTCGTGGGGAAAATAGATGAATGCACAATATACATAATATGTATTGGGTAATAATATAGTATTATGTACTGAAAAATCTTCGTGGGGAAAAGAGATGAATGCACGATATACATAGTATGTATTGGGTAATAATATAGTATTATGTACTATATCACCAGAGGAT
>CR61
GAGGAATAGGTTAAGGCAATAGTCAGGTGGCAATAGTCGTAGTGAGGATCAGTTATGCACGATAAGGATATAATGTATTCTGTACGATAAGAATAAATATTA-CGAAAGAATATTCGTATTGAAGTAAAGGATTAATTGATAATTATTATTCGTTCTGGGTTAAGGTATTGATTTATTTGGTTTTTGATTATTCGTGGGGAAAATAGGTGAATGCACGATATACATAATATGTATTGGGTAATAATATAGTGTTATGTACTGAAAAATCTTCGTGGGGAAAAGAGATGAATGCACGATATACATAGTATGTATTGGGTAATAATATAATATTATGTACTATATCACCAGAGGAT
>CR60
GAGGAATAGGTTAAGGCAATAGTCAGGTGGCAATAGTCGTAGTGAGGATCAGTTATGCACGATAAGGATATAATGTATTCTGTACGATAAGAATAAATATTA-CGAAAGAATATTCGTATTGAAGTAAAGGATTAATTGATAATTATTATTCGTTCTGGGTTAAGGTATTGATTTATTTGGTTTTTGATTATTCGTGGGGAAAATAGGTGAATGCACAATATACATAATATGTATTGGGTAATAATATAGTGTTATGTACTGAAAAATCTTCGTGGGGAAAAGAGATGAATGCACGATATACATAGTATGTATTGGGTAATAATATAATATTATGTACTATATCACCAGAGGAT
>CR59
GAGGAATAGGTTAAGGCAATAGTCAGGTGGCAATAGTCGTAGTGAGGATCAGTTATGCACGATAAGGATATAATGTATTCTGTACGATAAGAATAAATATTA-CGAAAGAATATTCGTATTGAAGTAAAGGATTAATTGATAATTATTATTCGTTCTGGGTTAAGGTATTGATTTATTTGGTTTTTGATTATTCGTGGGGAAAATAGATGAATGCACGATATACATAATATGTATTGGGTAATAATATAGTGTTATGTACTGAAAAATCTTCGTGGGGAAAAGAGATGAATGCACGATATACATAGTATGTATTGGGTAATAATATAATATTATGTACTATATCACCAGAGGAT
>CR58
GAGGAATAGGTTAAGGCAATAGTCAGGTGGCAATAGTCGTAGTGAGGATCAGTTATGCACGATAAGGATATAATGTATTCTGTACGATAAGAATAAATATTA-CGAAAGAATATTCGTATTGAAGTAAAGGATTAATTGATAATTATTATTCGTTCTGGGTTAAGGTATTGATTTATTTGGTTTTTGATTATTCGTGGGGAAAATAGATGAATGCACGATATACATAATATGTATTGGGTAATAATATAGTGTTATGTACTGAAAAATCTTCGTGGGGAAAAGAGATGAATGCACGATATACATAGTATGTATTGGGTAATAAAATAATATTATGTACTATATCACCAGAGGAT
>CR57
GAGGAATAGGTTAAGGCAATAGTCAGGTGGCAATAGTCGTAGTGAGGATCAGTTATGCACGATAAGGATATAATGTATTCTGTACGATAAGAATAAATATTA-CGAAAGAATATTCGTATTGAAGTAAAGGATTAATTGATAATTATTATTCGTTCTGGGTTAAGGTATTGATTTATTTGGTTTTTGATTATTCGTGGGGAAAATAGATGAATGCACAATATACATAATATGTATTGGGTAATAATATAGTGTTATGTACTGAAAAATCTTCGTGGGGAAAAGAGATGAATGCACGATATACATAGTATGTATTGGGTAATAATATAATATTATGTACTATATCACCAGAGGAT
>CR56
GAGGAATAGGTTAAGGCAATAGTCAGGTGGCAATAGTCGTAGTGAGGATCAGTTATGCACGATAAGGATATAATGTATTCTGTACGATAAGAATAAATATTA-CGAAAGAATATTCGTATTGAAGTAAAGGATTAATTGATAATTATTATTCGTTCTGGGTTAAAGTATTGATTTATTTGGTTTTTGATTATTCGTGGGGAAAATAGATGAATGCACGATATACATAATATGTATTGGGTAATAATATAGTGTTATGTACTGAAAAATCTTCGTGGGGAAAAGAGATGAATGCACGATATACATAGTATGTATTGGGTAATAATATAATATTATGTACTATATCACCAGAGGAT
>CR55
GAGGAATAGGTTAAGGCAATAGTCAGGTGGCAATAGTCGTAGTGAGGATCAGTTATGCACGATAAGGATATAATGTATTCTGTACGATAAGAATAAATATTA-CGAAAGAATATTCGTACTGAAGTAAAGGATTAATTGATAATTATTATTCGTTCTGGGTTAAGGTATTGATTTATTTGGTTTTTGATTATTCGTGGGGAAAATAGATGAATGCACGATATACATAATATGTATTGGGTAATAATATAGTGTTATGTACTGAAAAATCTTCGTGGGGAAAAGAGATGAATGCACGATATACATAGTATGTATTGGGTAATAATATAATATTATGTACTATATCACCAGAGGAT
>CR54
GAGGAATAGGTTAAGGCAATAGTCAGGTGGCAATAGTCGTAGTGAGGATCAGTTATGCACGATAAGGATATAATGTATTCTGTACGATAAGAATAAATATTA-CGAAAGAATATTCGTACTGAAGTAAAGGATTAATTGATAATTATTATTCGTTCTGGGTTAAGGTATTGATTTATTTGGTTTTTGATTATTCGTGGGGAAAATAGATGAATGCACAATATACATAATATGTATTGGGTAATAATATAGTGTTATGTACTGAAAAATCTTCGTGGGGAAAAGAGATGAATGCACGATATACATAGTATGTATTGGGTAATAATATAATATTATGTACTATATCACCAGAGGAT
>CR53
GAGGAATAGGTTAAGGCAATAGTCAGGTGGCAATAGTCGTAGTGAGGATCAGTTATGCACGATAAGGATATAATGTATTCTGTACGATAAGAATAAATATTA-CGAAAGAATATTCGTACTGAAGTAAAGGATTAATTGATAATTATTATTCGTTCTGGGTTAAGGTATTGATTTATTTGGTTTTTGATTATTCGTGGGGAAAATAGATGAATGCACAATATACATAATATGTATTGGGTAATAATATAGTGTTATGTACTGAAAAATCTTCGTGGGGAAAAGAGATGAATGCACGATATACATAGTATGTATTGGGTAATAAAATAATATTATGTACTATATCACCAGAGGAT
>CR52
GAGGAATAGGTTAAGGCAATAGTCAGGTGGCAATAGTCGTAGTGAGGACCAGTTATGCACGATAAGGATATAATGTATTCTGTACGATAAGAATGAATATTA-CGAAAGAATATTCGTATTGAAGTAAAGGATTAATTGATAATTATTATTCGTTCTGGGTTAAGGTATTGATTTATTTGGTTTTTGATTATTCGTGGGGAAAATAGATGAATGCACAATATACATAATATGTATTGGGTAATAATATAGTGTTATGTACTGAAAAATCTTCGTGGGGAAAAGAGATGAATGCACGATATACATAGTATGTATTGGGTAATAATATAATATTATGTACTATATCACCAGAGGAT
>CR51
GAGGAATAGGTTAAGGCAATAGTCAGGTGGCAATAGTCGTAGTGAGGACCAGTTATGCACGATAAGGATATAATGTATTCTGTACGATAAGAATAAATATTA-CGAAAGGATATTCGTACTGAAGTAAAGGATATATTGATAATGATATTTCGTTCTGGGTTAAAGTATTGATTTATTTGGTTTTTGATTATTCGTGGGGAAAATAGATGAATGCACGATATACATAATATGTATTGGGTAATAATATAGTATTATGTACTGAAAAATATTCATGGGGAAAAGAGATGAATGCACGATATACATAGTATGTATTGGGTAATAATATAGTATTATGTACTATATCACCAGAGGAT
>CR50
GAGGAATAGGTTAAGGCAATAGTCAGGTGGCAATAGTCGTAGTGAGGACCAGTTATGCACGATAAGGATATAATGTATTCTGTACGATAAGAATAAATATTA-CGAAAGAATATTCGTATTGAGGTAAAGGATTAGTTGATAATTGTTATTCGTTCTGGGTTAAAGTATTGATTTATTTGGTTTTTGATTATTCGTGGGGAAAATAGGTGAATGCACAATATACATAATATGTATTGGGTAATAATATAGTGTTATGTACTGAAAAATCTTCGTGGGGAAAAGAGATGAATGCACGATATACATAGTATGTATTGGGTAATAATATAATATTATGTACTATGTCACCAGAGGAT
>CR48
GAGGAATAGGTTAAGGCAATAGTCAGGTGGCAATAGTCGTAGTGAGGACCAGTTATGCACGATAAGGATATAATGTATTCTGTACGATAAGAATAAATATTA-CGAAAGAATATTCGTATTGAAGTAAAGGATTAGTTGATAATTGTTATTCGTTCTGGGTTAAAGTATTGATTTATTTGGTTTTTGATTATTCGTGGGGAAAATAGGTGAATGCACAATATACATAGTATGTATTGGGTAATAATATAGTGTTATGTACTGAAAAATCTTCGTGGGGAAAAGAGATGAATGCACGATATACATAGTATGTATTGGGTAATAATATAATATTATGTACTATATCACCAGAGGAT
>CR47
GAGGAATAGGTTAAGGCAATAGTCAGGTGGCAATAGTCGTAGTGAGGACCAGTTATGCACGATAAGGATATAATGTATTCTGTACGATAAGAATAAATATTA-CGAAAGAATATTCGTATTGAAGTAAAGGATTAGTTGATAATTGTTATTCGTTCTGGGTTAAAGTATTGATTTATTTGGTTTTTGATTATTCGTGGGGAAAATAGGTGAATGCACAATATACATAATATGTATTGGGTAATAATATAGTGTTATGTACTGAAGAATCTTCGTGGGGAAAAGAGATGAATGCACGATATACATAGTATGTATTGGGTAATAATATAATATTATGTACTATATCACCAGAGGAT
>CR46
GAGGAATAGGTTAAGGCAATAGTCAGGTGGCAATAGTCGTAGTGAGGACCAGTTATGCACGATAAGGATATAATGTATTCTGTACGATAAGAATAAATATTA-CGAAAGAATATTCGTATTGAAGTAAAGGATTAGTTGATAATTGTTATTCGTTCTGGGTTAAAGTATTGATTTATTTGGTTTTTGATTATTCGTGGGGAAAATAGGTGAATGCACAATATACATAATATGTATTGGGTAATAATATAGTGTTATGTACTGAAAAATCTTCGTGGGGAAAAGAGATGAATGCACGATATACATAGTATGTATTGGGTAATAATATAATATTATGTACTATATCACCAGAGGAT
>CR45
GAGGAATAGGTTAAGGCAATAGTCAGGTGGCAATAGTCGTAGTGAGGACCAGTTATGCACGATAAGGATATAATGTATTCTGTACGATAAGAATAAATATTA-CGAAAGAATATTCGTATTGAAGTAAAGGATTAGTTGATAATTGTTATTCGTTCTGGGTTAAAGTATTGATTTATTTGGTTTTTGATTATTCGTGGGGAAAATAGGTGAATGCACAATATACATAATATGTATTGGGTAATAATATAGTGTTATGTACTGAAAAATATTCGTGGGGAAAAGAGATGAATGCACGATATACATAGTATGTATTGGGTAATAATATAATATTATGTACTATATCACCAGAGGAT
>CR44
GAGGAATAGGTTAAGGCAATAGTCAGGTGGCAATAGTCGTAGTGAGGACCAGTTATGCACGATAAGGATATAATGTATTCTGTACGATAAGAATAAATATTA-CGAAAGAATATTCGTATTGAAGTAAAGGATTAGTTGATAATTGTTATTCGTTCTGGGTTAAAGTATTGATTTATTTGGTTTTTGATTATTCGTGGGGAAAATAGGTGAATGCACAATATACATAATATGTATTGGGCAATAATATAGTGTTATGTACTGAAAAATCTTCGTGGGGAAAAGAGATGAATGCACGATATACATAGTATGTATTGGGTAATAATATAATATTATGTACTATATCACCAGAGGAT
>CR43
GAGGAATAGGTTAAGGCAATAGTCAGGTGGCAATAGTCGTAGTGAGGACCAGTTATGCACGATAAGGATATAATGTATTCTGTACGATAAGAATAAATATTA-CGAAAGAATATTCGTATTGAAGTAAAGGATTAGTTGATAATTGTTATTCGTTCTGGGTTAAAGTATTGATTTATTTGGTTTTTGATTATTCGTGGGGAAAATAGATGAATGCACAATATACATAATATGTATTGGGTAATAATATAGTGTTATGTACTGAAAAATCTTCGTGGGGAAAAGAGATGAATGCACGATATACATAGTATGTATTGGGTAATAATATAATATTATGTACTATATCACCAGAGGAT
>CR42
GAGGAATAGGTTAAGGCAATAGTCAGGTGGCAATAGTCGTAGTGAGGACCAGTTATGCACGATAAGGATATAATGTATTCTGTACGATAAGAATAAATATTA-CGAAAGAATATTCGTATTGAAGTAAAGGATTAGTTGATAATTGTTATTCGTTCTGGGTTAAAGTATTGATTTATTTGGTTTTTGATTATTCGTGGGGAAAATAAGTGAATGCACAATATACATAATATGTATTGGGTAATAATATAGTGTTATGTACTGAAAAATCTTCGTGGGGAAAAGAGATGAATGCACGATATACATAGTATGTATTGGGTAATAATATAATATTATGTACTATATCACCAGAGGAT
>CR41
GAGGAATAGGTTAAGGCAATAGTCAGGTGGCAATAGTCGTAGTGAGGACCAGTTATGCACGATAAGGATATAATGTATTCTGTACGATAAGAATAAATATTA-CGAAAGAATATTCGTATTGAAGTAAAGGATTAGTTGATAATTGTTATTCGTTCTGGGTTAAAGTATTGATTTATTTGGTTTTTGAATATTCGTGGGGAAAATAGGTGAATGCACAATATACATAATATGTATTGGGTAATAATATAGTGTTATGTACTGAAAAATCTTCGTGGGGAAAAGAGATGAATGCACGATATACATAGTATGTATTGGGTAATAATATAATATTATGTACTATATCACCAGAGGAT
>CR40
GAGGAATAGGTTAAGGCAATAGTCAGGTGGCAATAGTCGTAGTGAGGACCAGTTATGCACGATAAGGATATAATGTATTCTGTACGATAAGAATAAATATTA-CGAAAGAATATTCGTATTGAAGTAAAGGATTAGTTGATAATTGTTATTCGTTCTGGGTTAAAGTATTGATTTATTTGGTTTTTAATTATTCGTGGGGAAAATAGGTGAATGCACAATATACATAATATGTATTGGGTAATAATATAGTGTTATGTACTGAAAAATCTTCGTGGGGAAAAGAGATGAATGCACGATATACATAGTATGTATTGGGTAATAATATAATATTATGTACTATATCACCAGAGGAT
>CR39
GAGGAATAGGTTAAGGCAATAGTCAGGTGGCAATAGTCGTAGTGAGGACCAGTTATGCACGATAAGGATATAATGTATTCTGTACGATAAGAATAAATATTA-CGAAAGAATATTCGTATTGAAGTAAAGGATTAGTTGATAATTATTATTCGTTCTGGGTTAAAGTATTGATTTATTTGGTTTTTGATTATTCGTGGGGAAAATAGGTGAATGCACGATATACATAATATGTATTGGGTAATAATATAGTGTTATGTACTGAAAAATCTTCGTGGGGAAAAGAGATGAATGCACGATATACATAGTATGTATTGGGTAATAATATAATATTATGTACTATATCACCAGAGGAT
>CR38
GAGGAATAGGTTAAGGCAATAGTCAGGTGGCAATAGTCGTAGTGAGGACCAGTTATGCACGATAAGGATATAATGTATTCTGTACGATAAGAATAAATATTA-CGAAAGAATATTCGTATTGAAGTAAAGGATTAGTTGATAATTATTATTCGTTCTGGGTTAAAGTATTGATTTATTTGGTTTTTGATTATTCGTGGGGAAAATAGGTGAATGCACAATATACATAATATGTATTGGGTAATAATATAGTGTTATGTACTGAAAAATCTTCGTGGGGAAAAGAGATGAATGCACGATATACATAGTATGTATTGGGTAATAATATAATATTATGTACTATATCACCAGAGGAT
>CR37
GAGGAATAGGTTAAGGCAATAGTCAGGTGGCAATAGTCGTAGTGAGGACCAGTTATGCACGATAAGGATATAATGTATTCTGTACGATAAGAATAAATATTA-CGAAAGAATATTCGTATTGAAGTAAAGGATTAATTGATAATTATTATTCGTTCTGGGTTGAGGTATTGATTTATTTGGTTTTTGATTATTCGTGGGGAAAATAGATGAATGCACAATATACATAATATGTATTGGGTAATAATATAGTGTTATGTACTGAAAAATCTTCGTGGGGAAAATAGATGAATGCACGATATACATAGTATGTATTGGGTAATAATATAATATTATGTACTATATCACCAGAGGAT
>CR36
GAGGAATAGGTTAAGGCAATAGTCAGGTGGCAATAGTCGTAGTGAGGACCAGTTATGCACGATAAGGATATAATGTATTCTGTACGATAAGAATAAATATTA-CGAAAGAATATTCGTATTGAAGTAAAGGATTAATTGATAATTATTATTCGTTCTGGGTTGAGGTATTGATTTATTTGGTTTTTGATTATTCGTGGGGAAAATAGATGAATGCACAATATACATAATATGTATTGGGTAATAATATAGTGTTATGTACTGAAAAATCTTCGTGGGGAAAAGAGATGAATGCACGATATACATAGTATGTATTGGGTAATAATATAATATTATGTACTATATCACCAGAGGAT
>CR35
GAGGAATAGGTTAAGGCAATAGTCAGGTGGCAATAGTCGTAGTGAGGACCAGTTATGCACGATAAGGATATAATGTATTCTGTACGATAAGAATAAATATTA-CGAAAGAATATTCGTATTGAAGTAAAGGATTAATTGATAATTATTATTCGTTCTGGGTTAAGGTATTGATTTATTTGGTTTTTGATTATTCGTGGGGAAAATAGATGAATGCACGATATACATAGTATGTATTGGGTAATAATATAGTGTTATGTACTGAAAAATCTTCGTGGGGAAAATAGATGAATGCACGATATACATAGTATGTATTGGGTAATAATATAATATTATGTACTATATCACCAGAGGAT
>CR34
GAGGAATAGGTTAAGGCAATAGTCAGGTGGCAATAGTCGTAGTGAGGACCAGTTATGCACGATAAGGATATAATGTATTCTGTACGATAAGAATAAATATTA-CGAAAGAATATTCGTATTGAAGTAAAGGATTAATTGATAATTATTATTCGTTCTGGGTTAAGGTATTGATTTATTTGGTTTTTGATTATTCGTGGGGAAAATAGATGAATGCACGATATACATAATATGTATTGGGTAATAATATAGTGTTATGTACTGAAAAATCTTCGTGGGGAAAATAGATGAATGCACGATATACATAGTATGTATTGGGTAATAATATAATATTATGTACTATATCACCAGAGGAT
>CR33
GAGGAATAGGTTAAGGCAATAGTCAGGTGGCAATAGTCGTAGTGAGGACCAGTTATGCACGATAAGGATATAATGTATTCTGTACGATAAGAATAAATATTA-CGAAAGAATATTCGTATTGAAGTAAAGGATTAATTGATAATTATTATTCGTTCTGGGTTAAGGTATTGATTTATTTGGTTTTTGATTATTCGTGGGGAAAATAGATGAATGCACGATATACATAATATGTATTGGGTAATAATATAGTGTTATGTACTGAAAAATCTTCGTGGGGAAAATAGATGAATGCACGATATACATAATATGTATTGGGTAATAATATAATATTATGTACTATATCACCAGAGGAT
>CR32
GAGGAATAGGTTAAGGCAATAGTCAGGTGGCAATAGTCGTAGTGAGGACCAGTTATGCACGATAAGGATATAATGTATTCTGTACGATAAGAATAAATATTA-CGAAAGAATATTCGTATTGAAGTAAAGGATTAATTGATAATTATTATTCGTTCTGGGTTAAGGTATTGATTTATTTGGTTTTTGATTATTCGTGGGGAAAATAGATGAATGCACGATATACATAATATGTATTGGGTAATAATATAGTGTTATGTACTGAAAAATCTTCGTGGGGAAAAGAGATGAATGCACGATATACATAGTATGTATTGGGTAATAATATAATATTATGTACTATATCACCAGAGGAT
>CR31
GAGGAATAGGTTAAGGCAATAGTCAGGTGGCAATAGTCGTAGTGAGGACCAGTTATGCACGATAAGGATATAATGTATTCTGTACGATAAGAATAAATATTA-CGAAAGAATATTCGTATTGAAGTAAAGGATTAATTGATAATTATTATTCGTTCTGGGTTAAGGTATTGATTTATTTGGTTTTTGATTATTCGTGGGGAAAATAGATGAATGCACGATATACATAATATGTATTGGGTAATAATATAGTGTTATGTACTGAAAAATCTTCGGGGGGAAAATAGATGAATGCACGATATACATAGTATGTATTGGGTAATAAAATAATATTATGTACTATATCACCAGAGGAT
>CR30
GAGGAATAGGTTAAGGCAATAGTCAGGTGGCAATAGTCGTAGTGAGGACCAGTTATGCACGATAAGGATATAATGTATTCTGTACGATAAGAATAAATATTA-CGAAAGAATATTCGTATTGAAGTAAAGGATTAATTGATAATTATTATTCGTTCTGGGTTAAGGTATTGATTTATTTGGTTTTTGATTATTCGTGGGGAAAATAGATGAATGCACAATATACATAATATGTATTGGGTAATAATATAGTGTTATGTACTGAAAAATCTTCGTGGGGAAAATAGATGAATGCACGATATACATAGTATGTATTGGGTAATAATATAATATTATGTACTATATCACCAGAGGAT
>CR29
GAGGAATAGGTTAAGGCAATAGTCAGGTGGCAATAGTCGTAGTGAGGACCAGTTATGCACGATAAGGATATAATGTATTCTGTACGATAAGAATAAATATTA-CGAAAGAATATTCGTATTGAAGTAAAGGATTAATTGATAATTATTATTCGTTCTGGGTTAAGGTATTGATTTATTTGGTTTTTGATTATTCGTGGGGAAAATAGATGAATGCACAATATACATAATATGTATTGGGTAATAATATAGTGTTATGTACTGAAAAATCTTCGTGGGGAAAATAGATGAATGCACGATATACATAGTATGTATTGGGTAATAAAATAATATTATGTACTATATCACCAGAGGAT
>CR28
GAGGAATAGGTTAAGGCAATAGTCAGGTGGCAATAGTCGTAGTGAGGACCAGTTATGCACGATAAGGATATAATGTATTCTGTACGATAAGAATAAATATTA-CGAAAGAATATTCGTATTGAAGTAAAGGATTAATTGATAATTATTATTCGTTCTGGGTTAAGGTATTGATTTATTTGGTTTTTGATTATTCGTGGGGAAAATAGATGAATGCACAATATACATAATATGTATTGGGTAATAATATAGTGTTATGTACTGAAAAATCTTCGTGGGGAAAAGAGATGAATGCACGATATACATAGTATGTATTGGGTAATAATATAATATTATGTACTATATCACCAGAGGAT
>CR27
GAGGAATAGGTTAAGGCAATAGTCAGGTGGCAATAGTCGTAGTGAGGACCAGTTATGCACGATAAGGATATAATGTATTCTGTACGATAAGAATAAATATTA-CGAAAGAATATTCGTATTGAAGTAAAGGATTAATTGATAATTATTATTCGTTCTGGGTTAAGGTATTGATTTATTTGGTTTTTGATTATTCGTGGGGAAAATAGATGAATGCACAATATACATAATATGTATTGGGTAATAATATAGTGTTATGTACTGAAAAATCTTCGGGGGGAAAATAGATGAATGCACGATATACATAGTATGTATTGGGTAATAAAATAATATTATGTACTATATCACCAGAGGAT
>CR26
GAGGAATAGGTTAAGGCAATAGTCAGGTGGCAATAGTCGTAGTGAGGACCAGTTATGCACGATAAGGATATAATGTATTCTGTACGATAAGAATAAATATTA-CGAAAGAATATTCGTATTGAAGTAAAGGATTAATTGATAATTATTATTCGTTCTGGGTTAAAGTATTGATTTATTTGGTTTTTGATTATTCGTGGGGAAAATAGATGAATGCACGATATACATAATATGTATTGGGTAATAATATAGTGTTATGTACTGAAAAATCTTCGTGGGGAAAAGAGATGAATGCACGATATACATAGTATGTATTGGGTAATAATATAATATTATGTACTATATCACCAGAGGAT
>CR25
GAGGAATAGGTTAAGGCAATAGTCAGGTGGCAATAGTCGTAGTGAGGACCAGTTATGCACGATAAGGATATAATGTATTCTGTACGATAAGAATAAATATTA-CGAAAGAATATTCGTATTGAAGTAAAGGATTAATTGATAATTATTATTCGTTCTGGGTTAAAGTATTGATTTATTTGGTTTTTGATTATTCGTGGGGAAAATAGATGAATGCACAATATACATAATATGTATTGGGTAATAATATAGTGTTATGTACTGAAAAATCTTCGTGGGGAAAATAGATGAATGCACGATATACATAGTATGTATTGGGTAATAATATAATATTATGTACTATATCACCAGAGGAT
>CR24
GAGGAATAGGTTAAGGCAATAGTCAGGTGGCAATAGTCGTAGTGAGGACCAGTTATGCACGATAAGGATATAATGTATTCTGTACGATAAGAATAAATATTA-CGAAAGAATATTCGTATTGAAGTAAAGGATTAATTGATAATTATTATTCGTTCTGGGTTAAAGTATTGATTTATTTGGTTTTTGATTATTCGTGGGGAAAATAGATGAATGCACAATATACATAATATGTATTGGGTAATAATATAGTGTTATGTACTGAAAAATCTTCGTGGGGAAAAGAGATGAATGCACGATATACATAGTATGTATTGGGTAATAATATAATATTATGTACTATATCACCAGAGGAT
>CR22
GAGGAATAGGTTAAGGCAATAGTCAGGTGGCAATAGTCGTAGTGAGGACCAGTTATGCACGATAAGGATATAATGTATTCTGTACGATAAGAATAAATATTA-CGAAAGAATATTCGTACTGAAGTAAAGGATTAATTGATAATTATTATTCGTTCTGGGTTAAGGTATTGATTTATTTGGTTTTTGATTATTCGTGGGGAAAATAGATGAATGCACAATATACATAATATGTATTGGGTAATAATATAGTGTTATGTACTGAAAAATCTTCGTGGGGAAAAGAGATGAATGCACGATATACATAGTATGTATTGGGTAATAATATAATATTATGTACTATATCACCAGAGGAT
>CR21
GAGGAATAGGTTAAGGCAATAGTCAGGTGGCAATAGTCGTAGTGAGGACCAGTTATGCACGATAAGGATATAATGTATTCTGTACGATAAGAATAAATATTA-CGAAAGAATATTCGTACTGAAGTAAAGGATTAATTGATAATTATTATTCGTTCTGGGTTAAAGTATTGATTTATTTGGTTTTTGATTATTCGTGGGGAAAATAGATGAATGCACAATATACATAATATGTATTGGGTAATAATATAGTGTTATGTACTGAAAAATCTTCGTGGGGAAAAGAGATGAATGCACGATATACATAGTATGTATTGGGTAATAATATAATATTATGTACTATATCACCAGAGGAT
>CR20
GAGGAATAGGTTAAGGCAATAGTCAGGTGGCAATAGTCGTAGTGAGGACCAGTTATGCACGATAAGGATATAATGTATTCTGTACGATAAGAATAAATATTA-CGAAAGAATATTCGTACTGAAGTAAAGGATATATTGATAATGATATTTCGTTCTGGGTTAAAGTATTGATTTATTTGGTTTTTGATTATTCGTGGGGAAAATAGATGAATGCACGATATACATAATATGTATTGGGTAATAATATAGTGTTATGTACTGAAAAATCTTCGTGGGGAAAAGAGATGAATGCACGATATACATAGTATGTATTGGGTAATAATATAGTATTATGTACTATATCACCAGAGGAT
>CR19
GAGGAATAGGTTAAGGCAATAGTCAGGTGGCAATAGTCGTAGTGAGGACCAGTTATGCACGATAAGGATATAATGTATTCTGTACGATAAGAATAAATATTA-CGAAAGAATATTCGTACTGAAGTAAAGGATATATTGATAATGATATTTCGTTCTGGGTTAAAGTATTGATTTATTTGGTTTTTGATTATTCGTGGGGAAAATAGATGAATGCACGATATACATAATATGTATTGGGTAATAATATAGTATTATGTACTGAAAAATATTCATGGGGAAAAGAGATGAATGCACGATATACATAGTATGTATTGGGTAATAATATAGTATTATGTACTATATCACCAGAGGAT
>CR18
GAGGAATAGGTTAAGGCAATAGTCAGGTGGCAATAGTCGTAGTGAGGACCAGTTATGCACGATAAGGATATAATGTATTCTGTACGATAAGAATAAATATTA-CGAAAGAATATTCGTACTGAAGTAAAGGATATATTGATAATGATATTTCGTTCTGGGTTAAAGTATTGATTTATTTGGTTTTTGATTATTCGTGGGGAAAATAGATGAATGCACGATATACATAATATGTATTGGGTAATAATATAGTATTATGTACTGAAAAATATTCATGGGGAAAAGAGATGAATGCACGATATACATAATATGTATTGGGTAATAATATAGTATTATGTACTATATCACCAGAGGAT
>CR16
GAGGAATAGGTTAAGGCAATAGTCAGGTGGCAATAGTCGTAGTGAGGACCAGTTATGCACGATAAGGATATAATGTATTCTGTACGATAAGAATAAATATTA-CAAAAGAATATTCGTACTGAAGTAAAGGATTAATTGATAATTATTGTTCGTTCTGGGTTAAAGTATTGATTTATTTGGTTTTTGATTATTCGTGGGGAAAATAGGTGAATGCACGATATACATAATATGTATTGGGTAATAATATAGTGTTATGTACTGAAAAATCTTCGTGGGGAAAAGAGATGAATGCACGATATACATAGTATGTATTGGGTAATAATATAATATTATGTACTATATCACCAGAGGAT
>CR15
GAGGAATAGGTTAAGGCAATAGTCAGGTGGCAATAGTCGTAGTGAGGACCAGTTATGCACGATAAGGATATAATGTATTCTGTACGATAAGAATAAATATTA-CAAAAGAATATTCGTACTGAAGTAAAGGATTAATTGATAATTATTGTTCGTTCTGGGTTAAAGTATTGATTTATTTGGTTTTTGATTATTCGTGGGGAAAATAGGTGAATGCACAATATACATAATATGTATTGGGTAATAATATAGTGTTATGTACTGAAAAATCTTCGTGGGGAAAAGAGATGAATGCACGATATACATAGTATGTATTGGGTAATAATATAATATTATGTACTATATCACCAGAGGAT
>CR13
GAGGAATAGGTTAAGGCAATAGTCAGGTGGCAATAGTCGTAGTGAGGACCAGTTATGCACGATAAGGATATAATGTATTCTGTACGACAAGAATAAATATTA-CGAAAGAATATTCGTATTGAAGTAAAGGATTAATTGATAATTATTATTCGTTCTGGGTTAAGGTATTGATTTATTTGGTTTTTGATTATTCGTGGGGAAAATAGATGAATGCACAATATACATAATATGTATTGGGTAATAATATAGTGTTATGTACTGAAAAATCTTCGTGGGGAAAATAGATGAATGCACGATATACATAGTATGTATTGGGTAATAATATAATATTATGTACTATATCACCAGAGGAT
>CR12
GAGGAATAGGTTAAGGCAATAGTCAGGTGGCAATAGTCGTAGTGAGGACCAGTTATGCACGATAAGGATATAATGTATTCTGTACGACAAGAATAAATATTA-CAAAAGAATATTCGTATTGAAGTAAAGGATTAATTGATAATTATTATTCGTTCTGGGTTAAAGTATTGATTTATTTGGTTTTTGATTATTCGTGGGGAAAATAGGTGAATGCACGATATACATAATATGTATTGGGTAATAATATAGTGTTATGTACTGAAAAATCTTCGTGGGGAAAAGAGATGAATGCACGATATACATAGTATGTATTGGGTAATAATATAATATTATGTACTATATCACCAGAGGAT
>CR11
GAGGAATAGGTTAAGGCAATAGTCAGGTGGCAATAGTCGTAGTGAGGACCAGTTATGCACGATAAGGATATAATGTATTCTGCACGATAAGAATAAATATTA-CGAAAGAATATTCGTATTGAAGTAAAGGATTAATTGATAATTATTATTCGTTCTGGGTTAAGGTATTGATTTATTTGGTTTTTGATTATTCGTGGGGAAAATAGATGAATGCACAATATACATAATATGTATTGGGTAATAATATAGTGTTATGTACTGAAAAATCTTCGTGGGGAAAAGAGATGAATGCACGATATACATAGTATGTATTGGGTAATAATATAATATTATGTACTATATCACCAGAGGAT
>CR104
GAGGAATAGGTTAAGGCAATAGTCAGGTGGCAATAGTCGTAGTGAGAACCAGTTATGCACGATAAGGATATAATGTATTCTGTACGATAAGAATAAATATTA-CGAAAGAATATTCGTACTGAAGTAAAGGATATATTGATAATGATATTTCGTTCTGGGTTAAAGTATTGATTTATTTGGTTTTTGATTATTCGTGGGGAAAATAGATGAATGCACAATATACATAATATGTATTGGGTAATAATATAGTATTATGTACTGAAAAATATTCATGGGGAAAAGAGATGAATGCACGATATACATAGTATGTATTGGGTAATAATATAATATTATGTACTATATCACCAGAGGAT
>CR103
GAGGAGTAGGTTAAGGCAATAGTCAGGTGGCAATAGTCGTAGTGAGGACCAGTTATGCACGATAAGGATATAATGTATTCTGTACGATAAGAATAAATATTA-CGAAAGAATATTCGTATTGAAGTAAAGGATTAACTGATAATTATTATTCGTTCTGGGTTAAAGTATTGATTTATTTGGTTTTTGATTATTCGTGGGGAAAATAGATGAATGCACAATATACATAATATGTATTGGGTAATAATATAGTGTTATGTACTGAAAAATCTTCGTGGGGAAAAGAGATGAATGCACGATATACATAGTATGTATTGGGTAATAATATAATATTATGTACTATATCACCAGAGGAT
>CR102
GAGGAATAGGTTAAGGCAATAGTCAGGTGGCAATAGTCGTAGTGAGGACCAGTTATGCACGATAAGAATATAATGTATTCTGTACGATAAGAATAAATATTA-CGAAAGAATATTCGTATTGAAGTAAAGGATTAATTGATAATTATTATTCGTTCTGGGTTAAAGTATTGATTTATTTGGTTTTTGATTATTCGTGGGGAAAATAGGTGAATGCACAATATACATAATATGTATTGGGTAATAATATAGTGTTATGTACTGAAAAATCTTCGTGGGGAAAAGAGATGAATGCACGATATACATAGTATGTATTGGGTAATAATATAATATTATGTACTATATCACCAGAGGAT
>CR101
GAGGAATAGGTTAAGGCAATAGTCAGGTGGCAATAGTCGTAGTGAGGACCAGTTATGCACGATAAGAGTATAATGTATTCTGTACGATAAGAATAAATATTA-CGAAAGAATATTCGTACTGAAGTAAAGGATTAATTGATAATTATTATTCGTTCTGGGTTAAAGTATTGATTTATTTGGTTTTTGATTATTCGTGGGGAAAATAAGTGAATGCACAATATACATAATATGTATTGGGTAATAATATAGTGTTATGTACTGAAAAATCTTCGTGGGGAAAAGAGATGAATGCACGATATACATAGTATGTATTGGGTAATAATATAATATTATGTACTATATCACCAGAGGAT
>CR100
GAGGAATAGGTTAAGGCAATAGTCAGGTGGCAATAGTCGTAGTGAGGACCAGTTATGCACGATAAGAATATAATGTATTCTGTACGATAAGAATAAATATTA-CGAAAGAATATTCGTACTGAAGTAAAGGATTAATTGATAATTGTTATTCGTTCTGGGTTAAAGTATTGATTTATTTGGTTTTTGATTATTCGTGGGGAAAATAGGTGAATGCACAATATACATAATATGTATTGGGTAATAATATAGTGTTATGTACTGAAAAATCTTCGTGGGGAAAAGAGATGAATGCACGATATACATAGTATGTATTGGGTAATAATATAATATTATGTACTATATCACCAGAGGAT
>CR09
GAGGAATAGGTTAAGGCAATAGTCAGGTGGCAATAGTCGTAGTGAGGACCAGTTATGCACGATAAGAATATAATGTATTCTGTACGATAAGAATAAATATTA-CGAAAGAATATTCGTATTGAAGTAAAGGATTAGTTGATAATTGTTATTCGTTCTGGGTTAAAGTATTGATTTATTTGGTTTTTGATTATTCGTGGGGAAAATAGGTGAATGCACAATATACATAATATGTATTGGGTAATAATATAGTGTTATGTACTGAAAAATCTTCGTGGGGAAAAGAGATGAATGCACGATATACATAGTATGTATTGGGTAATAATATAATATTATGTACTATATCACCAGAGGAT
>CR08
GAGGAATAGGTTAAGGCAATAGTCAGGTGGCAATAGTCGTAGTGAGGACCAGTTATGCACGATAAGAATATAATGTATTCTGTACGATAAGAATAAATATTA-CGAAAGAATATTCGTACTGAAGTAAAGGATTAATTGATAATTATTATTCGTTCTGGGTTAAAGTATTGATTTATTTGGTTTTTGATTATTCGTGGGGAAAATAGGTGAATGCACAATATACATAATATGTATTGGGTAATAATATAGTGTTATGTACTGAAAAATCTTCGTGGGGAAAAGAGATGAATGCACGATATACATAGTATGTATTGGGTAATAATATAATATTATGTACTATATCACCAGAGGAT
>CR06
GAGGAATAGGTTAAGGCAATAGTCAGGTGGCAATAGTCGTAGTGAGAACCAGTTATGCACGATAAGGATATAATGTATTCTGTACGATAAGAATAAATATTA-CGAAAGAATATTCGTACTGAAGTAAAGGATATATTGATAATGATATTTCGTTCTGGGTTAAAGTATTGATTTATTTGGTTTTTGATTATTCGTGGGGAAAATAGATGAATGCACAATATACATAATATGTATTGGGTAATAATATAGTATTATGTACTGAAAAATATTCATGGGGAAAAGAGATGAATGCACGATATACATAGTATGTATTGGGTAATAATATAGTATTATGTACTATATCACCAGAGGAT
>CR05
GAGGAATAGGTTAAGGCAATAGTCAGGTGGCAATAGTCGTAGTGAAGACCAGTTATGCACGATAAGGATATAATGTATTCTGTACGATAAGAATAAATATTA-CGAAAGAATATTCGTACTGAAGTAAAGGATATATTGATAATGATATTTCGTTCTGGGTTAAAGTATTGATTTATTTGGTTTTTGATTATTCGTGGGGAAAATAGATGAATGCACGATATACATAATATGTATTGGGTAATAATATAGTATTATGTACTGAAAAATATTCATGGGGAAAAGAGATGAATGCACGATATACATAGTATGTATTGGGTAATAATATAGTATTATGTACTATATCACCAGAGGAT
>CR04
GAGGAATAGGCTAAGGCAATAGTCAGGTGGCAATAGTCGTAGTGAGGATCAGTTATGCACGATAAGGATATAATGTATTCTGTACGATAAGAATAAATATTA-CGAAAGAATATTCGTATTGAAGTAAAGGATTAATTGATAATTAATATTCGTTCTGGGTTAAGGTATTGATTTATTTGGTTTTTGATTATTCGTGGGGAAAATAGATGAATGCACGATATACATAATATGTATTGGGTAATAATATAGTGTTATGTACTGAAAAATCTTCGTGGGGAAAAGAGATGAATGCACGATATACATAGTATGTATTGGGTAATAATATAATATTATGTACTATATCACCAGAGGAT
>CR03
GAGGAATAGGCTAAGGCAATAGTCAGGTGGCAATAGTCGTAGTGAGGACCAGTTATGCACGGTAAGGATATAATGTATTCTGTACGATAAGAATAAATATTA-CGAAAGAATATTCGTATTGAAGTAAAGGATTAATTGATAATTATTATTCGTTCTGGGTTAAAGTATTGATTTATTTGGTTTTTGATTATTCGTGGGGAAAATAGATGAATGCACAATATACATAATATGTATTGGGTAATAATATAGTGTTATGTACTGAAAAATCTTCGTGGGGAAAAGAGATGAATGCACGATATACATAGTATGTATTGGGTAATAATATAATATTATGTACTATATCACCAGAGGAT
>CR02
GAGGAATAGGCTAAGGCAATAGTCAGGTGGCAATAGTCGTAGTGAGGACCAGTTATGCACGATAAGGATATAATGTATTCTGTACGATAAGAATAAATATTA-CGAAAGAATATTCGTATTGAAGTAAAGGATTAGTTGATAATTGTTATTCGTTCTGGGTTAAAGTATTGATTTATTTGGTTTTTGATTATTCGTGGGGAAAATAGGTGAATGCACAATATACATAATATGTATTGGGTAATAATATAGTGTTATGTACTGAAAAATCTTCGTGGGGAAAAGAGATGAATGCACGATATACATAGTATGTATTGGGTAATAATATAATATTATGTACTATATCACCAGAGGAT
>CR01
GAGGAATAAGTTAAGGCAATAGTCAGGTGGCAATAGTCGTAGTGAGGACCAGTTATGCACGATAAGGATATAATGTATTCTGTACGATAAGAATAAATATTA-CGAAAGGATATTCGTACTGAAGTAAAGGATATATTGATAATGATATTTCGTTCTGGGTTAAAGTATTGATTTATTTGGTTTTTGATTATTCGTGGGGAAAATAGATGAATGCACGATATACATAATATGTATTGGGTAATAATATAGTATTATGTACTGAAAAATATTCATGGGGAAAAGAGATGAATGCACGATATACATAGTATGTATTGGGTAATAATATAGTATTATGTACTATATCACCAGAGGAT
